# Supplementary material for: Genetic causality of lipidomic and immune cell profiles in ischemic stroke
Source: Front Neurol. 2024 Sep 30;15:1437153. doi: 10.3389/fneur.2024.1437153 (PMC11471573; doi:10.3389/fneur.2024.1437153)
Supplement: Supplementary file 1 [file Table_1.xlsx]

## Sheet: Supplementary Table 1
Supplementary Table 1. Detailed Characteristics of GWAS Data Sets used in Mendelian Randomization Analysis
ID	Trait	First author	Sex	Population	Population (%European)	Sample size (cases/controls)	PMID	Year
GCST90104538	Large artery stroke	Mishra A	M and F	European, African American or Afro-Caribbea, East Asian, Hispanic or Latin American, South Asian	69.41	9219/1496931	36180795	2022
GCST90104537	Small vessel stroke	Mishra A	M and F		50.01	13620/1496931	36180795	2022
GCST90104536	Cardioembolic stroke	Mishra A	M and F		84.24	12828/1496931	36180795	2022
GCST90277238–GCST90277416	Lipidomics	Ottensmann L	M and F	European	100	NA	37907536	2023
GCST90001391–GCST90002121	Immuno cell phenotypes	Orrù V	M and F	European	100	NA	32929287	2020

## Sheet: Supplementary Table 2
Supplementary Table 2. Information on instrumental variables for plasma lipidomics
Id.exposure	Traits	Chr	Pos	effect_allele	other_allele	beta	SE	EAF	samplesize	P value	SNP	F statistics
GCST90277238	Sterol ester (27:1/14:0) levels	19	19269704	G	A	-0.233998	0.037881	0.0535314	7174	6.89235e-10	rs187429064	38.1576
GCST90277238	Sterol ester (27:1/14:0) levels	19	44908684	C	T	0.141695	0.0214612	0.189202	7174	4.33234e-11	rs429358	43.5914
GCST90277240	Sterol ester (27:1/16:0) levels	1	55039974	T	G	-0.390076	0.0464416	0.0332154	7174	5.35726e-17	rs11591147	70.5479
GCST90277240	Sterol ester (27:1/16:0) levels	2	21041028	A	G	0.109442	0.0183824	0.284591	7174	2.74361e-09	rs1367117	35.4457
GCST90277240	Sterol ester (27:1/16:0) levels	4	72899760	A	G	0.246542	0.0442136	0.0377859	7174	2.54667e-08	rs74915447	31.0935
GCST90277240	Sterol ester (27:1/16:0) levels	4	73424911	T	C	0.223614	0.0408223	0.0451481	7174	4.44675e-08	rs79146711	30.0057
GCST90277240	Sterol ester (27:1/16:0) levels	4	74487710	C	A	0.329844	0.0507206	0.0281159	7174	8.36387e-11	rs138270540	42.291
GCST90277240	Sterol ester (27:1/16:0) levels	11	61803311	C	T	-0.205939	0.0168412	0.407429	7174	4.7722e-34	rs174547	149.531
GCST90277240	Sterol ester (27:1/16:0) levels	19	11079868	T	C	-0.209234	0.028077	0.0946153	7174	1.02215e-13	rs118068660	55.5345
GCST90277240	Sterol ester (27:1/16:0) levels	19	44908822	T	C	-0.407448	0.0369504	0.053066	7174	4.74747e-28	rs7412	121.592
GCST90277240	Sterol ester (27:1/16:0) levels	20	44413724	T	C	-0.221525	0.037154	0.0524109	7174	2.60321e-09	rs1800961	35.5496
GCST90277241	Sterol ester (27:1/16:1) levels	10	100315722	A	G	-0.155845	0.0259739	0.121331	7172	2.06545e-09	rs603424	36.0007
GCST90277241	Sterol ester (27:1/16:1) levels	19	19269704	G	A	-0.217301	0.0378548	0.0535314	7172	9.81615e-09	rs187429064	32.952
GCST90277241	Sterol ester (27:1/16:1) levels	20	44413724	T	C	-0.204194	0.0372477	0.0524109	7172	4.34267e-08	rs1800961	30.0529
GCST90277242	Sterol ester (27:1/17:0) levels	12	53118972	T	A	0.203799	0.0251576	0.126228	7047	6.3685e-16	rs2280696	65.6245
GCST90277242	Sterol ester (27:1/17:0) levels	19	44908684	C	T	0.121765	0.0216407	0.189202	7047	1.90515e-08	rs429358	31.6594
GCST90277243	Sterol ester (27:1/17:1) levels	19	19269704	G	A	-0.210509	0.0379834	0.0535314	7166	3.10021e-08	rs187429064	30.7152
GCST90277244	Sterol ester (27:1/18:0) levels	1	164790578	T	C	0.494641	0.0896755	0.00943105	7157	3.58445e-08	rs144944992	30.4251
GCST90277244	Sterol ester (27:1/18:0) levels	7	44542387	C	T	0.0970678	0.0176788	0.338836	7157	4.13556e-08	rs17725246	30.147
GCST90277244	Sterol ester (27:1/18:0) levels	9	133279427	C	T	-0.15377	0.0207262	0.79789	7157	1.31211e-13	rs635634	55.0432
GCST90277244	Sterol ester (27:1/18:0) levels	11	61796827	T	G	-0.111203	0.0168544	0.435753	7157	4.46858e-11	rs4246215	43.5318
GCST90277244	Sterol ester (27:1/18:0) levels	11	116786845	T	C	-0.10866	0.0196057	0.765351	7157	3.08878e-08	rs3741298	30.7167
GCST90277244	Sterol ester (27:1/18:0) levels	12	53118972	T	A	0.25386	0.024949	0.126228	7157	3.69061e-24	rs2280696	103.534
GCST90277244	Sterol ester (27:1/18:0) levels	16	56953853	T	C	-0.10381	0.0186582	0.275513	7157	2.73262e-08	rs56228609	30.9556
GCST90277244	Sterol ester (27:1/18:0) levels	19	44908684	C	T	0.133624	0.0214843	0.189202	7157	5.2565e-10	rs429358	38.6836
GCST90277245	Sterol ester (27:1/18:1) levels	1	55039974	T	G	-0.298324	0.046602	0.0332154	7174	1.63308e-10	rs11591147	40.9796
GCST90277245	Sterol ester (27:1/18:1) levels	4	72899760	A	G	0.26344	0.0442726	0.0377859	7174	2.79701e-09	rs74915447	35.4073
GCST90277245	Sterol ester (27:1/18:1) levels	4	73947510	C	A	0.338302	0.0529583	0.025305	7174	1.78427e-10	rs182695896	40.8076
GCST90277245	Sterol ester (27:1/18:1) levels	19	11079868	T	C	-0.171924	0.0281541	0.0946153	7174	1.06825e-09	rs118068660	37.2898
GCST90277245	Sterol ester (27:1/18:1) levels	19	44908822	T	C	-0.281493	0.0371564	0.053066	7174	4.00681e-14	rs7412	57.3942
GCST90277245	Sterol ester (27:1/18:1) levels	20	44413724	T	C	-0.21016	0.037228	0.0524109	7174	1.71172e-08	rs1800961	31.8684
GCST90277246	Sterol ester (27:1/18:2) levels	1	55039974	T	G	-0.358123	0.0465818	0.0332154	7174	1.6926e-14	rs11591147	59.106
GCST90277246	Sterol ester (27:1/18:2) levels	2	21100497	G	A	0.103708	0.0187058	0.277564	7174	3.05555e-08	rs17395333	30.7377
GCST90277246	Sterol ester (27:1/18:2) levels	4	73424911	T	C	0.284004	0.040874	0.0451481	7174	4.01592e-12	rs79146711	48.2786
GCST90277246	Sterol ester (27:1/18:2) levels	4	74505174	T	C	0.345953	0.0509182	0.0281155	7174	1.17107e-11	rs116302332	46.1624
GCST90277246	Sterol ester (27:1/18:2) levels	11	61837310	T	A	0.138769	0.0190172	0.259441	7174	3.2532e-13	rs2524299	53.2466
GCST90277246	Sterol ester (27:1/18:2) levels	19	11079868	T	C	-0.193503	0.0281547	0.0946153	7174	6.8142e-12	rs118068660	47.2361
GCST90277246	Sterol ester (27:1/18:2) levels	19	44908822	T	C	-0.464139	0.0369389	0.053066	7174	7.78668e-36	rs7412	157.88
GCST90277246	Sterol ester (27:1/18:2) levels	19	44947071	A	G	-0.122667	0.022352	0.165552	7174	4.20125e-08	rs9304645	30.1178
GCST90277246	Sterol ester (27:1/18:2) levels	20	44413724	T	C	-0.215559	0.0372427	0.0524109	7174	7.42014e-09	rs1800961	33.5004
GCST90277247	Sterol ester (27:1/18:3) levels	2	27508073	C	T	-0.105379	0.0174533	0.650878	7174	1.6383e-09	rs1260326	36.4547
GCST90277247	Sterol ester (27:1/18:3) levels	11	61843278	A	G	-0.183231	0.0169196	0.409877	7174	4.0219e-27	rs174584	117.278
GCST90277247	Sterol ester (27:1/18:3) levels	12	120977112	A	G	0.0933972	0.0170246	0.394936	7174	4.24659e-08	rs2255531	30.0964
GCST90277247	Sterol ester (27:1/18:3) levels	19	19347579	G	A	-0.282368	0.0377678	0.0538013	7174	8.54835e-14	rs182611493	55.8969
GCST90277247	Sterol ester (27:1/18:3) levels	20	44413724	T	C	-0.239553	0.0372191	0.0524109	7174	1.30139e-10	rs1800961	41.4259
GCST90277248	Sterol ester (27:1/20:2) levels	2	43847292	T	C	-0.256295	0.0217247	0.772602	5848	9.13344e-32	rs4245791	139.179
GCST90277248	Sterol ester (27:1/20:2) levels	2	43853185	G	A	-0.211386	0.0319064	0.0998144	5848	3.77284e-11	rs6709904	43.8932
GCST90277248	Sterol ester (27:1/20:2) levels	19	44908684	C	T	0.162093	0.0237247	0.189202	5848	9.1982e-12	rs429358	46.6796
GCST90277249	Sterol ester (27:1/20:3) levels	1	55117537	A	G	-0.244913	0.041657	0.0419602	7171	4.30519e-09	rs530804537	34.5659
GCST90277249	Sterol ester (27:1/20:3) levels	11	61835886	T	A	-0.170476	0.0190212	0.257859	7171	3.9811e-19	rs2727271	80.325
GCST90277249	Sterol ester (27:1/20:3) levels	16	15038105	G	A	-0.22595	0.0178214	0.315252	7171	1.90035e-36	rs1135999	160.746
GCST90277249	Sterol ester (27:1/20:3) levels	16	15773795	G	T	0.11198	0.0183708	0.296257	7171	1.14556e-09	rs56374730	37.1556
GCST90277249	Sterol ester (27:1/20:3) levels	19	19269704	G	A	-0.235892	0.0378639	0.0535314	7171	4.92004e-10	rs187429064	38.8129
GCST90277249	Sterol ester (27:1/20:3) levels	20	44413724	T	C	-0.23874	0.0372471	0.0524109	7171	1.54881e-10	rs1800961	41.0833
GCST90277250	Sterol ester (27:1/20:4) levels	1	55039974	T	G	-0.297311	0.0461889	0.0332154	7174	1.29732e-10	rs11591147	41.433
GCST90277250	Sterol ester (27:1/20:4) levels	4	73947510	C	A	0.295609	0.0524625	0.025305	7174	1.82143e-08	rs182695896	31.7495
GCST90277250	Sterol ester (27:1/20:4) levels	11	61744026	T	C	0.212004	0.0245185	0.133653	7174	6.46183e-18	rs3741252	74.7653
GCST90277250	Sterol ester (27:1/20:4) levels	11	61776027	C	T	-0.64833	0.0151956	0.41439	7174	1e-200	rs174528	1820.36
GCST90277250	Sterol ester (27:1/20:4) levels	11	62059462	G	A	-0.267977	0.0449424	0.03689	7174	2.59497e-09	rs113248417	35.5535
GCST90277250	Sterol ester (27:1/20:4) levels	11	62454004	A	G	0.146345	0.0197048	0.255777	7174	1.2376e-13	rs4382917	55.1584
GCST90277250	Sterol ester (27:1/20:4) levels	11	68794860	T	C	-0.15287	0.0234094	0.155986	7174	7.00528e-11	rs2229738	42.6446
GCST90277250	Sterol ester (27:1/20:4) levels	16	15038105	G	A	-0.101484	0.0177973	0.315252	7174	1.22558e-08	rs1135999	32.5152
GCST90277250	Sterol ester (27:1/20:4) levels	19	19269704	G	A	-0.254328	0.0374576	0.0535314	7174	1.20692e-11	rs187429064	46.1008
GCST90277250	Sterol ester (27:1/20:4) levels	19	44908822	T	C	-0.309996	0.0367905	0.053066	7174	4.288e-17	rs7412	70.9971
GCST90277251	Sterol ester (27:1/20:5) levels	11	61770929	C	G	-0.128976	0.0170551	0.44432	7174	4.44024e-14	rs174527	57.1886
GCST90277251	Sterol ester (27:1/20:5) levels	11	61839211	A	G	-0.4109	0.0163804	0.409733	7174	3.55701e-133	rs174581	629.25
GCST90277251	Sterol ester (27:1/20:5) levels	11	62451557	G	A	0.109709	0.0196714	0.257197	7174	2.52693e-08	rs7936002	31.1038
GCST90277251	Sterol ester (27:1/20:5) levels	11	68908029	T	C	-0.15839	0.028652	0.0979671	7174	3.35151e-08	rs508049	30.5595
GCST90277252	Sterol ester (27:1/22:6) levels	11	61811991	G	A	-0.200968	0.0168825	0.405862	7173	2.2609e-32	rs174554	141.703
GCST90277252	Sterol ester (27:1/22:6) levels	19	44908822	T	C	-0.268679	0.0371984	0.053066	7173	5.6073e-13	rs7412	52.1698
GCST90277253	Ceramide (d40:1) levels	2	27508073	C	T	-0.0994691	0.0175128	0.650878	7117	1.40033e-08	rs1260326	32.2601
GCST90277253	Ceramide (d40:1) levels	8	118268727	A	T	0.123282	0.0223476	0.171403	7117	3.57529e-08	rs28505920	30.4325
GCST90277253	Ceramide (d40:1) levels	14	63768838	T	G	0.147618	0.0252287	0.125459	7117	5.09709e-09	rs7157785	34.2365
GCST90277253	Ceramide (d40:1) levels	19	19269704	G	A	-0.231992	0.0379485	0.0535314	7117	1.02441e-09	rs187429064	37.3729
GCST90277253	Ceramide (d40:1) levels	19	19346108	T	C	-0.178451	0.0316157	0.0756567	7117	1.71616e-08	rs58489806	31.859
GCST90277253	Ceramide (d40:1) levels	20	12982070	G	A	-0.263295	0.0174402	0.66136	7117	1.01838e-50	rs364585	227.92
GCST90277254	Ceramide (d40:2) levels	14	63772911	G	T	0.215989	0.0286656	0.124065	5287	5.66633e-14	rs12878001	56.7729
GCST90277254	Ceramide (d40:2) levels	20	12978039	G	A	-0.227656	0.0201893	0.665837	5287	3.65655e-29	rs438568	127.15
GCST90277255	Ceramide (d42:1) levels	19	19282905	A	G	-0.166109	0.0223854	0.170713	7174	1.29409e-13	rs8100204	55.0626
GCST90277255	Ceramide (d42:1) levels	20	12982070	G	A	-0.222717	0.0174419	0.66136	7174	6.10811e-37	rs364585	163.049
GCST90277255	Ceramide (d42:1) levels	20	13126078	C	T	0.148192	0.0233976	0.146373	7174	2.53305e-10	rs2236124	40.115
GCST90277256	Ceramide (d42:2) levels	2	21002409	T	C	0.102639	0.018599	0.727594	7173	3.53615e-08	rs1042034	30.4541
GCST90277256	Ceramide (d42:2) levels	10	70843134	C	T	-0.131962	0.0206836	0.205697	7173	1.88198e-10	rs12763964	40.7048
GCST90277256	Ceramide (d42:2) levels	12	121000508	T	C	-0.0983412	0.0173556	0.359634	7173	1.51403e-08	rs1169306	32.1064
GCST90277256	Ceramide (d42:2) levels	19	19255823	T	C	-0.199245	0.0343829	0.0623971	7173	7.11969e-09	rs72999033	33.5807
GCST90277256	Ceramide (d42:2) levels	19	19269704	G	A	-0.287704	0.037735	0.0535314	7173	2.74967e-14	rs187429064	58.1304
GCST90277256	Ceramide (d42:2) levels	20	12982070	G	A	-0.265158	0.0173572	0.66136	7173	7.11568e-52	rs364585	233.373
GCST90277256	Ceramide (d42:2) levels	20	13126078	C	T	0.169704	0.0233739	0.146373	7173	4.2613e-13	rs2236124	52.7135
GCST90277256	Ceramide (d42:2) levels	22	46600357	A	G	-0.141379	0.0214117	0.190342	7173	4.30754e-11	rs5767288	43.5981
GCST90277257	Cholesterol levels	19	11079868	T	C	-0.161378	0.0282534	0.0946153	7166	1.16088e-08	rs118068660	32.6248
GCST90277258	Diacylglycerol (16:0_18:1) levels	11	116778201	C	G	-0.18604	0.0245538	0.848991	6293	4.04272e-14	rs964184	57.4084
GCST90277259	Diacylglycerol (16:0_18:2) levels	11	116778201	C	G	-0.224813	0.0247993	0.848991	6075	1.64373e-19	rs964184	82.1796
GCST90277260	Diacylglycerol (16:1_18:1) levels	2	27508073	C	T	-0.11192	0.0186705	0.650878	6215	2.15261e-09	rs1260326	35.9338
GCST90277260	Diacylglycerol (16:1_18:1) levels	11	116778201	C	G	-0.163958	0.0246535	0.848991	6215	3.16883e-11	rs964184	44.2291
GCST90277261	Diacylglycerol (18:1_18:1) levels	1	220805303	T	C	0.130967	0.0238742	0.151717	6884	4.25945e-08	rs17596144	30.093
GCST90277261	Diacylglycerol (18:1_18:1) levels	2	21002409	T	C	0.10387	0.0190302	0.727594	6884	4.96797e-08	rs1042034	29.7916
GCST90277261	Diacylglycerol (18:1_18:1) levels	2	27508073	C	T	-0.122667	0.0177922	0.650878	6884	5.87541e-12	rs1260326	47.5331
GCST90277261	Diacylglycerol (18:1_18:1) levels	7	73597712	A	G	-0.143787	0.025949	0.121986	6884	3.11246e-08	rs35332062	30.7042
GCST90277261	Diacylglycerol (18:1_18:1) levels	11	116778201	C	G	-0.263829	0.0234323	0.848991	6884	3.74031e-29	rs964184	126.77
GCST90277262	Diacylglycerol (18:1_18:2) levels	1	230156121	C	T	-0.112348	0.0203979	0.76854	6613	3.76323e-08	rs2352723	30.3361
GCST90277262	Diacylglycerol (18:1_18:2) levels	2	27508073	C	T	-0.128985	0.0180533	0.650878	6613	9.97682e-13	rs1260326	51.0464
GCST90277262	Diacylglycerol (18:1_18:2) levels	7	73598455	G	A	-0.172297	0.0265336	0.122045	6613	8.97975e-11	rs79624003	42.1661
GCST90277262	Diacylglycerol (18:1_18:2) levels	8	19956018	G	A	0.336	0.0582284	0.0226757	6613	8.25719e-09	rs268	33.2973
GCST90277262	Diacylglycerol (18:1_18:2) levels	11	116778201	C	G	-0.291138	0.0237376	0.848991	6613	3.25964e-34	rs964184	150.426
GCST90277262	Diacylglycerol (18:1_18:2) levels	19	44892962	T	C	0.117905	0.0208635	0.223336	6613	1.65714e-08	rs157582	31.9367
GCST90277263	Diacylglycerol (18:1_18:3) levels	11	116778201	C	G	-0.170501	0.0240304	0.848991	6572	1.42754e-12	rs964184	50.3422
GCST90277264	Phosphatidylcholine (16:0_0:0) levels	1	39937698	T	G	0.134247	0.0193492	0.249805	7174	4.31609e-12	rs7529794	48.1375
GCST90277264	Phosphatidylcholine (16:0_0:0) levels	2	27508073	C	T	-0.0990041	0.0174883	0.650878	7174	1.56e-08	rs1260326	32.0488
GCST90277266	Phosphatidylcholine (18:1_0:0) levels	1	39937698	T	G	0.125907	0.0193482	0.249805	7174	8.14869e-11	rs7529794	42.3466
GCST90277267	Phosphatidylcholine (18:2_0:0) levels	1	39937698	T	G	0.116545	0.0193401	0.249805	7174	1.76026e-09	rs7529794	36.3136
GCST90277267	Phosphatidylcholine (18:2_0:0) levels	2	204687512	T	C	0.198338	0.0349639	0.0671009	7174	1.45917e-08	rs149768482	32.179
GCST90277267	Phosphatidylcholine (18:2_0:0) levels	11	61814292	C	T	0.131069	0.0172363	0.382915	7174	3.22182e-14	rs174560	57.8245
GCST90277268	Phosphatidylcholine (20:4_0:0) levels	11	61770929	C	G	-0.185753	0.018233	0.44432	6235	3.45277e-24	rs174527	103.79
GCST90277268	Phosphatidylcholine (20:4_0:0) levels	11	61801834	G	C	-0.533953	0.0170048	0.407641	6235	1e-200	rs174545	985.968
GCST90277268	Phosphatidylcholine (20:4_0:0) levels	11	62059600	T	C	-0.169585	0.0263015	0.137195	6235	1.21876e-10	rs58451960	41.5732
GCST90277268	Phosphatidylcholine (20:4_0:0) levels	11	62451557	G	A	0.134077	0.0209445	0.257197	6235	1.64783e-10	rs7936002	40.9797
GCST90277268	Phosphatidylcholine (20:4_0:0) levels	11	75744264	G	A	-0.120776	0.0211779	0.232311	6235	1.23015e-08	rs600626	32.5234
GCST90277269	Phosphatidylethanolamine (18:0_0:0) levels	1	39937698	T	G	0.150648	0.0206988	0.249805	6258	3.79261e-13	rs7529794	52.9708
GCST90277269	Phosphatidylethanolamine (18:0_0:0) levels	15	58391167	G	A	-0.101106	0.0179737	0.573441	6258	1.93061e-08	rs1532085	31.6431
GCST90277271	Phosphatidylethanolamine (18:2_0:0) levels	2	27508073	C	T	-0.114725	0.0177626	0.650878	6905	1.12474e-10	rs1260326	41.716
GCST90277271	Phosphatidylethanolamine (18:2_0:0) levels	11	61814292	C	T	0.364648	0.0170903	0.382915	6905	7.02107e-98	rs174560	455.248
GCST90277273	Phosphatidylcholine (14:0_18:1) levels	2	27508073	C	T	-0.105277	0.0176154	0.650878	7064	2.39067e-09	rs1260326	35.7176
GCST90277273	Phosphatidylcholine (14:0_18:1) levels	18	20932590	C	G	0.546962	0.0795644	0.0113885	7064	6.73834e-12	rs571968630	47.2582
GCST90277274	Phosphatidylcholine (14:0_18:2) levels	2	27375230	C	T	-0.114678	0.017513	0.620291	6866	6.23793e-11	rs4665972	42.8785
GCST90277274	Phosphatidylcholine (14:0_18:2) levels	11	61803876	G	C	0.184079	0.0175053	0.383631	6866	1.14527e-25	rs174548	110.578
GCST90277274	Phosphatidylcholine (14:0_18:2) levels	18	20932590	C	G	0.590789	0.0800521	0.0113885	6866	1.76453e-13	rs571968630	54.4652
GCST90277276	Phosphatidylcholine (15:0_18:2) levels	1	62497063	G	A	0.106914	0.0195619	0.737927	6639	4.7809e-08	rs1168036	29.8708
GCST90277276	Phosphatidylcholine (15:0_18:2) levels	11	61770929	C	G	0.102202	0.0177758	0.44432	6639	9.3281e-09	rs174527	33.0568
GCST90277276	Phosphatidylcholine (15:0_18:2) levels	11	61824890	G	A	0.316974	0.0172546	0.408433	6639	1.45655e-73	rs174566	337.472
GCST90277276	Phosphatidylcholine (15:0_18:2) levels	11	116778201	C	G	-0.140695	0.0240766	0.848991	6639	5.34056e-09	rs964184	34.1481
GCST90277276	Phosphatidylcholine (15:0_18:2) levels	15	58386313	T	C	0.111867	0.0181425	0.337526	6639	7.41467e-10	rs10468017	38.0198
GCST90277276	Phosphatidylcholine (15:0_18:2) levels	16	15051395	T	C	0.110967	0.0189765	0.298983	6639	5.216e-09	rs55727637	34.1944
GCST90277276	Phosphatidylcholine (15:0_18:2) levels	16	56960616	T	C	0.142778	0.0192121	0.27829	6639	1.20288e-13	rs17231506	55.2297
GCST90277277	Phosphatidylcholine (16:0_16:0) levels	6	32159700	A	C	0.0966721	0.0168476	0.583482	7174	9.95711e-09	rs3134950	32.925
GCST90277277	Phosphatidylcholine (16:0_16:0) levels	11	61802358	T	C	-0.148938	0.0169253	0.407364	7174	1.69211e-18	rs174546	77.4352
GCST90277277	Phosphatidylcholine (16:0_16:0) levels	15	58386521	C	T	-0.138985	0.0169049	0.612243	7174	2.37432e-16	rs261290	67.5944
GCST90277277	Phosphatidylcholine (16:0_16:0) levels	16	56960616	T	C	0.142323	0.0184851	0.27829	7174	1.54316e-14	rs17231506	59.2798
GCST90277277	Phosphatidylcholine (16:0_16:0) levels	19	11082239	G	A	-0.158246	0.0286647	0.0921263	7174	3.48866e-08	rs73015021	30.4769
GCST90277278	Phosphatidylcholine (16:0_16:1) levels	2	27508073	C	T	-0.108205	0.017465	0.650878	7172	6.12206e-10	rs1260326	38.3846
GCST90277280	Phosphatidylcholine (16:0_18:0) levels	11	61855668	T	C	0.146355	0.0169097	0.419025	7154	6.00203e-18	rs174601	74.9106
GCST90277281	Phosphatidylcholine (16:0_18:1) levels	2	27508073	C	T	-0.101263	0.0174581	0.650878	7174	6.89242e-09	rs1260326	33.644
GCST90277281	Phosphatidylcholine (16:0_18:1) levels	15	58391167	G	A	-0.0977538	0.0168056	0.573441	7174	6.24588e-09	rs1532085	33.8345
GCST90277282	Phosphatidylcholine (16:0_18:2) levels	1	62437688	C	T	-0.126689	0.0188232	0.261404	7174	1.82282e-11	rs9436221	45.2992
GCST90277282	Phosphatidylcholine (16:0_18:2) levels	11	61770929	C	G	0.107199	0.0170627	0.44432	7174	3.51191e-10	rs174527	39.4717
GCST90277282	Phosphatidylcholine (16:0_18:2) levels	11	61832870	C	A	-0.330699	0.0166026	0.590933	7174	5.65768e-86	rs174574	396.747
GCST90277282	Phosphatidylcholine (16:0_18:2) levels	11	116778201	C	G	-0.158038	0.0231589	0.848991	7174	9.5573e-12	rs964184	46.568
GCST90277282	Phosphatidylcholine (16:0_18:2) levels	15	58391167	G	A	-0.110553	0.0167671	0.573441	7174	4.60681e-11	rs1532085	43.4736
GCST90277282	Phosphatidylcholine (16:0_18:2) levels	15	58431476	T	C	0.137688	0.0193079	0.258046	7174	1.091e-12	rs1800588	50.8536
GCST90277282	Phosphatidylcholine (16:0_18:2) levels	16	15043593	A	G	0.115988	0.0177321	0.332015	7174	6.51588e-11	rs62039480	42.7864
GCST90277282	Phosphatidylcholine (16:0_18:2) levels	16	56960616	T	C	0.143843	0.0184928	0.27829	7174	8.35003e-15	rs17231506	60.5023
GCST90277283	Phosphatidylcholine (16:0_18:3) levels	2	27508073	C	T	-0.115375	0.0174451	0.650878	7174	4.01929e-11	rs1260326	43.7398
GCST90277283	Phosphatidylcholine (16:0_18:3) levels	11	61853722	A	G	0.111674	0.0175787	0.345645	7174	2.24192e-10	rs174598	40.3581
GCST90277283	Phosphatidylcholine (16:0_18:3) levels	16	56956804	A	C	0.10651	0.0185396	0.278171	7174	9.57278e-09	rs247617	33.005
GCST90277284	Phosphatidylcholine (16:0_20:1) levels	11	61852357	A	C	-0.11459	0.0172811	0.5815	6882	3.57873e-11	rs174594	43.9694
GCST90277285	Phosphatidylcholine (16:0_20:2) levels	2	27508073	C	T	-0.0971522	0.0175127	0.650878	7135	2.99807e-08	rs1260326	30.7751
GCST90277285	Phosphatidylcholine (16:0_20:2) levels	11	61851136	G	A	0.261677	0.0167661	0.418474	7135	4.95687e-54	rs174592	243.594
GCST90277285	Phosphatidylcholine (16:0_20:2) levels	11	75745010	C	T	-0.10964	0.0198798	0.232378	7135	3.60553e-08	rs10160784	30.4168
GCST90277285	Phosphatidylcholine (16:0_20:2) levels	15	58391167	G	A	-0.0938326	0.0168564	0.573441	7135	2.68886e-08	rs1532085	30.9869
GCST90277285	Phosphatidylcholine (16:0_20:2) levels	15	58431476	T	C	0.10685	0.0194158	0.258046	7135	3.85363e-08	rs1800588	30.2858
GCST90277285	Phosphatidylcholine (16:0_20:2) levels	18	26802732	T	C	0.389035	0.0676723	0.0176631	7135	9.34709e-09	rs62081852	33.0488
GCST90277286	Phosphatidylcholine (16:0_20:3) levels	11	61828092	T	C	0.256722	0.0263823	0.113005	7174	3.04743e-22	rs968567	94.6893
GCST90277286	Phosphatidylcholine (16:0_20:3) levels	16	15036737	G	A	-0.192345	0.017648	0.334003	7174	1.90425e-27	rs6498540	118.788
GCST90277287	Phosphatidylcholine (16:0_20:4) levels	11	61490996	C	T	-0.139019	0.0203918	0.782953	7174	9.96424e-12	rs2943813	46.4769
GCST90277287	Phosphatidylcholine (16:0_20:4) levels	11	61744026	T	C	0.210427	0.0245327	0.133653	7174	1.16948e-17	rs3741252	73.5719
GCST90277287	Phosphatidylcholine (16:0_20:4) levels	11	61776027	C	T	-0.58723	0.0155441	0.41439	7174	1e-200	rs174528	1427.2
GCST90277287	Phosphatidylcholine (16:0_20:4) levels	19	19269704	G	A	-0.226182	0.0376869	0.0535314	7174	2.04418e-09	rs187429064	36.0193
GCST90277288	Phosphatidylcholine (16:0_20:5) levels	11	61770929	C	G	-0.101211	0.0170739	0.44432	7173	3.21183e-09	rs174527	35.139
GCST90277288	Phosphatidylcholine (16:0_20:5) levels	11	61790354	C	T	-0.372594	0.0165009	0.408673	7173	4.34003e-109	rs102274	509.866
GCST90277289	Phosphatidylcholine (16:0_22:4) levels	2	101652331	T	G	-0.116042	0.0198473	0.248766	6874	5.23667e-09	rs61008604	34.1844
GCST90277289	Phosphatidylcholine (16:0_22:4) levels	11	61806212	C	T	-0.289752	0.0170948	0.406164	6874	3.66567e-63	rs174551	287.293
GCST90277290	Phosphatidylcholine (16:0_22:5) levels	9	136677616	G	C	-0.123138	0.0177246	0.647094	7172	4.04291e-12	rs2236514	48.2649
GCST90277290	Phosphatidylcholine (16:0_22:5) levels	11	61770929	C	G	-0.112974	0.0170497	0.44432	7172	3.69031e-11	rs174527	43.906
GCST90277290	Phosphatidylcholine (16:0_22:5) levels	11	61781553	A	G	-0.41301	0.0163459	0.408601	7172	5.07521e-135	rs174533	638.416
GCST90277290	Phosphatidylcholine (16:0_22:5) levels	11	68908029	T	C	-0.16692	0.0286074	0.0979671	7172	5.61621e-09	rs508049	34.0455
GCST90277290	Phosphatidylcholine (16:0_22:5) levels	21	43971391	T	C	-0.246348	0.0419645	0.0391116	7172	4.53838e-09	rs62229686	34.4615
GCST90277291	Phosphatidylcholine (16:0_22:6) levels	11	61800281	A	C	-0.126716	0.0172553	0.379757	7170	2.30441e-13	rs174544	53.9284
GCST90277292	Phosphatidylcholine (16:1_18:0) levels	2	27508073	C	T	-0.107928	0.0182839	0.650878	6524	3.74622e-09	rs1260326	34.8442
GCST90277293	Phosphatidylcholine (16:1_18:1) levels	2	27508073	C	T	-0.110177	0.0174611	0.650878	7166	2.95414e-10	rs1260326	39.8143
GCST90277293	Phosphatidylcholine (16:1_18:1) levels	10	100315722	A	G	-0.176374	0.0259753	0.121331	7166	1.20816e-11	rs603424	46.105
GCST90277293	Phosphatidylcholine (16:1_18:1) levels	11	61814292	C	T	0.175659	0.017182	0.382915	7166	2.28142e-24	rs174560	104.519
GCST90277293	Phosphatidylcholine (16:1_18:1) levels	15	58391167	G	A	-0.0925549	0.0168091	0.573441	7166	3.78957e-08	rs1532085	30.3187
GCST90277293	Phosphatidylcholine (16:1_18:1) levels	18	15033501	T	C	0.41533	0.0737284	0.0130791	7166	1.83353e-08	rs146934967	31.7334
GCST90277294	Phosphatidylcholine (16:1_18:2) levels	2	27508073	C	T	-0.0984695	0.0174281	0.650878	7165	1.65899e-08	rs1260326	31.923
GCST90277294	Phosphatidylcholine (16:1_18:2) levels	10	100315722	A	G	-0.161319	0.0259236	0.121331	7165	5.15029e-10	rs603424	38.724
GCST90277294	Phosphatidylcholine (16:1_18:2) levels	11	61770929	C	G	0.118335	0.017049	0.44432	7165	4.22671e-12	rs174527	48.1758
GCST90277294	Phosphatidylcholine (16:1_18:2) levels	11	61832870	C	A	-0.365719	0.0164961	0.590933	7165	2.11189e-105	rs174574	491.51
GCST90277294	Phosphatidylcholine (16:1_18:2) levels	11	62451557	G	A	-0.115471	0.0196301	0.257197	7165	4.22216e-09	rs7936002	34.602
GCST90277294	Phosphatidylcholine (16:1_18:2) levels	15	58391167	G	A	-0.0972163	0.0167684	0.573441	7165	7.02372e-09	rs1532085	33.612
GCST90277294	Phosphatidylcholine (16:1_18:2) levels	15	58431476	T	C	0.115653	0.0193118	0.258046	7165	2.21423e-09	rs1800588	35.8648
GCST90277294	Phosphatidylcholine (16:1_18:2) levels	16	56953457	C	T	0.113979	0.0185424	0.278673	7165	8.29911e-10	rs56156922	37.7849
GCST90277294	Phosphatidylcholine (16:1_18:2) levels	18	20932590	C	G	0.493926	0.0791772	0.0113885	7165	4.66937e-10	rs571968630	38.9156
GCST90277295	Phosphatidylcholine (16:1_20:4) levels	11	61770929	C	G	-0.125269	0.0193727	0.44432	5564	1.09308e-10	rs174527	41.8126
GCST90277295	Phosphatidylcholine (16:1_20:4) levels	11	61783884	C	T	-0.327652	0.019152	0.409133	5564	5.3348e-64	rs174535	292.683
GCST90277296	Phosphatidylcholine (17:0_18:1) levels	15	58387469	A	G	0.112631	0.0170708	0.39282	7073	4.4633e-11	rs7350789	43.532
GCST90277297	Phosphatidylcholine (17:0_18:2) levels	11	61824890	G	A	0.258705	0.0167835	0.408433	7170	9.03287e-53	rs174566	237.599
GCST90277297	Phosphatidylcholine (17:0_18:2) levels	11	116778201	C	G	-0.154483	0.023164	0.848991	7170	2.76116e-11	rs964184	44.4769
GCST90277297	Phosphatidylcholine (17:0_18:2) levels	15	58431476	T	C	0.114618	0.0193524	0.258046	7170	3.31001e-09	rs1800588	35.0781
GCST90277298	Phosphatidylcholine (17:0_20:4) levels	11	61744026	T	C	0.206133	0.024645	0.133653	7106	7.19541e-17	rs3741252	69.958
GCST90277298	Phosphatidylcholine (17:0_20:4) levels	11	61776027	C	T	-0.534586	0.0159324	0.41439	7106	1e-200	rs174528	1125.83
GCST90277298	Phosphatidylcholine (17:0_20:4) levels	11	62053609	T	A	-0.328615	0.0592036	0.0208302	7106	2.94598e-08	rs58983615	30.8091
GCST90277298	Phosphatidylcholine (17:0_20:4) levels	11	62060922	A	G	-0.145567	0.0266031	0.114819	7106	4.60313e-08	rs12417747	29.9407
GCST90277298	Phosphatidylcholine (17:0_20:4) levels	11	75744328	T	A	-0.113042	0.0199103	0.2323	7106	1.42316e-08	rs600518	32.2347
GCST90277298	Phosphatidylcholine (17:0_20:4) levels	19	19269704	G	A	-0.23955	0.0380352	0.0535314	7106	3.18358e-10	rs187429064	39.6662
GCST90277299	Phosphatidylcholine (18:0_18:1) levels	1	94975736	T	C	-0.102314	0.0175877	0.332583	7173	6.23023e-09	rs2797620	33.8417
GCST90277299	Phosphatidylcholine (18:0_18:1) levels	1	230188618	C	T	-0.127516	0.0215863	0.179796	7173	3.63397e-09	rs612577	34.8958
GCST90277300	Phosphatidylcholine (18:0_18:2) levels	1	95228712	G	A	0.199693	0.0277522	0.901971	7174	6.83725e-13	rs6678964	51.7763
GCST90277300	Phosphatidylcholine (18:0_18:2) levels	11	61852357	A	C	-0.247196	0.0167074	0.5815	7174	8.1305e-49	rs174594	218.91
GCST90277300	Phosphatidylcholine (18:0_18:2) levels	11	116778201	C	G	-0.128344	0.0231464	0.848991	7174	3.04319e-08	rs964184	30.7457
GCST90277300	Phosphatidylcholine (18:0_18:2) levels	15	58431476	T	C	0.135263	0.0192838	0.258046	7174	2.51773e-12	rs1800588	49.2009
GCST90277300	Phosphatidylcholine (18:0_18:2) levels	16	56960616	T	C	0.107352	0.0184986	0.27829	7174	6.776e-09	rs17231506	33.6777
GCST90277301	Phosphatidylcholine (18:0_18:3) levels	12	92131416	T	C	0.26912	0.0490847	0.0334803	6692	4.3302e-08	rs73215839	30.0607
GCST90277302	Phosphatidylcholine (18:0_20:2) levels	11	61803311	C	T	0.282264	0.0185855	0.407429	5778	4.049e-51	rs174547	230.655
GCST90277303	Phosphatidylcholine (18:0_20:3) levels	1	94975736	T	C	-0.116496	0.017535	0.332583	7169	3.27209e-11	rs2797620	44.1378
GCST90277303	Phosphatidylcholine (18:0_20:3) levels	11	61779596	A	G	0.236081	0.0265216	0.112286	7169	6.86743e-19	rs7943728	79.236
GCST90277303	Phosphatidylcholine (18:0_20:3) levels	16	15036737	G	A	-0.199133	0.0176083	0.334003	7169	2.08511e-29	rs6498540	127.894
GCST90277304	Phosphatidylcholine (18:0_20:4) levels	1	94975736	T	C	-0.101178	0.0173831	0.332583	7174	6.10889e-09	rs2797620	33.878
GCST90277304	Phosphatidylcholine (18:0_20:4) levels	11	61481911	A	C	-0.162646	0.0213064	0.803119	7174	2.57011e-14	rs3019200	58.2729
GCST90277304	Phosphatidylcholine (18:0_20:4) levels	11	61594967	G	A	-0.249044	0.0447471	0.036937	7174	2.70555e-08	rs79136768	30.9758
GCST90277304	Phosphatidylcholine (18:0_20:4) levels	11	61744026	T	C	0.242617	0.0244942	0.133653	7174	5.54128e-23	rs3741252	98.1106
GCST90277304	Phosphatidylcholine (18:0_20:4) levels	11	61776027	C	T	-0.666205	0.0151015	0.41439	7174	1e-200	rs174528	1946.15
GCST90277304	Phosphatidylcholine (18:0_20:4) levels	11	62454004	A	G	0.148945	0.0197143	0.255777	7174	4.68349e-14	rs4382917	57.0807
GCST90277304	Phosphatidylcholine (18:0_20:4) levels	16	1939264	T	G	0.255782	0.044991	0.035936	7174	1.35423e-08	rs147549994	32.3213
GCST90277305	Phosphatidylcholine (18:0_20:5) levels	11	61770929	C	G	-0.115568	0.0171521	0.44432	7121	1.7294e-11	rs174527	45.3984
GCST90277305	Phosphatidylcholine (18:0_20:5) levels	11	61790331	C	T	-0.419506	0.0164553	0.410377	7121	3.30087e-137	rs102275	649.927
GCST90277305	Phosphatidylcholine (18:0_20:5) levels	11	62451557	G	A	0.110547	0.019742	0.257197	7121	2.22148e-08	rs7936002	31.3553
GCST90277306	Phosphatidylcholine (18:0_22:5) levels	2	27508073	C	T	-0.101199	0.0179027	0.650878	6805	1.6421e-08	rs1260326	31.9533
GCST90277306	Phosphatidylcholine (18:0_22:5) levels	11	61770929	C	G	-0.100292	0.017517	0.44432	6805	1.07461e-08	rs174527	32.7803
GCST90277306	Phosphatidylcholine (18:0_22:5) levels	11	61790331	C	T	-0.285172	0.0171351	0.410377	6805	5.38047e-61	rs102275	276.975
GCST90277306	Phosphatidylcholine (18:0_22:5) levels	12	120978819	G	C	0.107706	0.0171666	0.470007	6805	3.72785e-10	rs1169289	39.3651
GCST90277307	Phosphatidylcholine (18:0_22:6) levels	6	42963486	A	G	0.102216	0.0172817	0.393394	7004	3.47552e-09	rs4987173	34.9836
GCST90277307	Phosphatidylcholine (18:0_22:6) levels	11	61779120	G	A	-0.167131	0.017116	0.414119	7004	2.20818e-22	rs174530	95.3475
GCST90277308	Phosphatidylcholine (18:1_18:1) levels	1	62633352	C	T	-0.112327	0.0188425	0.262366	7174	2.6115e-09	rs10889352	35.5379
GCST90277308	Phosphatidylcholine (18:1_18:1) levels	11	61832870	C	A	-0.201919	0.0168937	0.590933	7174	1.27747e-32	rs174574	142.858
GCST90277308	Phosphatidylcholine (18:1_18:1) levels	15	58391167	G	A	-0.109594	0.0168054	0.573441	7174	7.42457e-11	rs1532085	42.5281
GCST90277308	Phosphatidylcholine (18:1_18:1) levels	16	56960616	T	C	0.10933	0.0185618	0.27829	7174	4.03599e-09	rs17231506	34.6927
GCST90277309	Phosphatidylcholine (18:1_18:2) levels	1	62633352	C	T	-0.126365	0.0187579	0.262366	7174	1.74986e-11	rs10889352	45.3822
GCST90277309	Phosphatidylcholine (18:1_18:2) levels	11	61832870	C	A	-0.380135	0.0164306	0.590933	7174	2.79245e-114	rs174574	535.265
GCST90277309	Phosphatidylcholine (18:1_18:2) levels	15	58379566	T	G	-0.105723	0.0170015	0.611241	7174	5.31167e-10	rs1601935	38.6691
GCST90277309	Phosphatidylcholine (18:1_18:2) levels	15	58431227	G	A	0.12469	0.0191496	0.266329	7174	7.938e-11	rs1077835	42.3979
GCST90277309	Phosphatidylcholine (18:1_18:2) levels	16	56960616	T	C	0.119523	0.0184798	0.27829	7174	1.05741e-10	rs17231506	41.832
GCST90277311	Phosphatidylcholine (18:1_20:2) levels	11	61839170	G	A	0.431366	0.0178977	0.409729	5852	1.49061e-122	rs174580	580.895
GCST90277311	Phosphatidylcholine (18:1_20:2) levels	11	62060922	A	G	0.18995	0.0289599	0.114819	5852	5.83153e-11	rs12417747	43.0214
GCST90277311	Phosphatidylcholine (18:1_20:2) levels	11	75734293	G	A	-0.130437	0.022171	0.226939	5852	4.24246e-09	rs656095	34.6123
GCST90277312	Phosphatidylcholine (18:1_20:3) levels	11	61788567	C	A	0.223567	0.0264076	0.113173	7171	3.03518e-17	rs61896141	71.6733
GCST90277312	Phosphatidylcholine (18:1_20:3) levels	16	15036737	G	A	-0.154636	0.0177082	0.334003	7171	3.05661e-18	rs6498540	76.2557
GCST90277312	Phosphatidylcholine (18:1_20:3) levels	19	19210016	G	C	-0.246729	0.0386414	0.0521856	7171	1.81806e-10	rs150057262	40.7694
GCST90277313	Phosphatidylcholine (18:1_20:4) levels	11	61490996	C	T	-0.129638	0.0204126	0.782953	7173	2.26383e-10	rs2943813	40.3337
GCST90277313	Phosphatidylcholine (18:1_20:4) levels	11	61744026	T	C	0.186126	0.024573	0.133653	7173	4.05063e-14	rs3741252	57.3717
GCST90277313	Phosphatidylcholine (18:1_20:4) levels	11	61776027	C	T	-0.499162	0.0159787	0.41439	7173	1e-200	rs174528	975.888
GCST90277313	Phosphatidylcholine (18:1_20:4) levels	11	75745089	T	C	-0.113887	0.0198453	0.232379	7173	9.95537e-09	rs531117	32.9331
GCST90277313	Phosphatidylcholine (18:1_20:4) levels	18	52743009	C	T	-0.489187	0.0890169	0.00935496	7173	4.02686e-08	rs147797702	30.1999
GCST90277313	Phosphatidylcholine (18:1_20:4) levels	19	19269704	G	A	-0.276291	0.0377293	0.0535314	7173	2.67948e-13	rs187429064	53.6261
GCST90277313	Phosphatidylcholine (18:1_20:4) levels	19	19277691	T	A	-0.190759	0.0343838	0.0624678	7173	2.99632e-08	rs8107974	30.7796
GCST90277314	Phosphatidylcholine (18:2_18:2) levels	11	61832870	C	A	-0.22178	0.0168521	0.590933	7174	4.16328e-39	rs174574	173.196
GCST90277314	Phosphatidylcholine (18:2_18:2) levels	15	58379566	T	G	-0.0940479	0.0170735	0.611241	7174	3.74541e-08	rs1601935	30.3426
GCST90277314	Phosphatidylcholine (18:2_18:2) levels	15	58431227	G	A	0.114534	0.019222	0.266329	7174	2.6626e-09	rs1077835	35.5035
GCST90277315	Phosphatidylcholine (18:2_20:1) levels	11	61854084	C	G	0.323477	0.0187296	0.419198	5521	3.92202e-65	rs174599	298.284
GCST90277316	Phosphatidylcholine (18:2_20:3) levels	11	61803876	G	C	0.209516	0.0178269	0.383631	6615	1.3987e-31	rs174548	138.128
GCST90277317	Phosphatidylcholine (18:2_20:4) levels	11	61790354	C	T	-0.174355	0.0170799	0.408673	7049	2.66156e-24	rs102274	104.207
GCST90277317	Phosphatidylcholine (18:2_20:4) levels	15	58431280	C	T	0.122699	0.0193968	0.266328	7049	2.67047e-10	rs1077834	40.0149
GCST90277317	Phosphatidylcholine (18:2_20:4) levels	15	89110533	G	A	-0.0968274	0.0173549	0.398271	7049	2.5017e-08	rs1033155	31.1281
GCST90277317	Phosphatidylcholine (18:2_20:4) levels	19	19282905	A	G	-0.14136	0.0226785	0.170713	7049	4.82433e-10	rs8100204	38.853
GCST90277319	Phosphatidylcholine (O-16:0_16:1) levels	4	133202073	A	G	-0.161837	0.0291284	0.123593	5658	2.88396e-08	rs62311841	30.869
GCST90277319	Phosphatidylcholine (O-16:0_16:1) levels	16	56960616	T	C	0.132635	0.0207858	0.27829	5658	1.898e-10	rs17231506	40.7177
GCST90277320	Phosphatidylcholine (O-16:0_18:1) levels	15	58391167	G	A	-0.0983176	0.0171088	0.573441	6956	9.47436e-09	rs1532085	33.0235
GCST90277320	Phosphatidylcholine (O-16:0_18:1) levels	15	58431476	T	C	0.119301	0.0196319	0.258046	6956	1.28838e-09	rs1800588	36.9287
GCST90277320	Phosphatidylcholine (O-16:0_18:1) levels	16	56960616	T	C	0.129371	0.0187832	0.27829	6956	6.16204e-12	rs17231506	47.4389
GCST90277321	Phosphatidylcholine (O-16:0_18:2) levels	11	61832870	C	A	-0.181467	0.0169538	0.590933	7158	1.54699e-26	rs174574	114.567
GCST90277321	Phosphatidylcholine (O-16:0_18:2) levels	16	56960616	T	C	0.121663	0.0185687	0.27829	7158	6.06208e-11	rs17231506	42.9293
GCST90277322	Phosphatidylcholine (O-16:0_20:3) levels	11	61828092	T	C	0.270612	0.0270549	0.113005	6709	2.16744e-23	rs968567	100.047
GCST90277322	Phosphatidylcholine (O-16:0_20:3) levels	16	15036737	G	A	-0.153834	0.0183297	0.334003	6709	5.7293e-17	rs6498540	70.4359
GCST90277322	Phosphatidylcholine (O-16:0_20:3) levels	19	44908822	T	C	0.22452	0.0382406	0.053066	6709	4.52273e-09	rs7412	34.4715
GCST90277323	Phosphatidylcholine (O-16:0_20:4) levels	2	123584690	A	G	0.0946652	0.0170657	0.41602	7174	3.00419e-08	rs6709442	30.7704
GCST90277323	Phosphatidylcholine (O-16:0_20:4) levels	11	61770929	C	G	-0.12509	0.0170424	0.44432	7174	2.3779e-13	rs174527	53.8746
GCST90277323	Phosphatidylcholine (O-16:0_20:4) levels	11	61826344	T	C	-0.381503	0.0164608	0.40512	7174	1.15769e-114	rs174568	537.148
GCST90277323	Phosphatidylcholine (O-16:0_20:4) levels	11	62406721	G	A	0.115568	0.0211593	0.803552	7174	4.86556e-08	rs3017103	29.8313
GCST90277324	Phosphatidylcholine (O-16:0_22:5) levels	11	61803876	G	C	-0.168015	0.0188857	0.383631	5988	7.57357e-19	rs174548	79.1462
GCST90277325	Phosphatidylcholine (O-16:1_16:0) levels	14	67509105	C	A	-0.182775	0.0183165	0.467505	5868	2.91461e-23	rs1077989	99.5746
GCST90277327	Phosphatidylcholine (O-16:1_18:1) levels	1	230167766	T	C	0.118791	0.0189419	0.74194	7154	3.78183e-10	rs6672758	39.3296
GCST90277327	Phosphatidylcholine (O-16:1_18:1) levels	11	116778201	C	G	0.15339	0.0231926	0.848991	7154	4.01162e-11	rs964184	43.7417
GCST90277327	Phosphatidylcholine (O-16:1_18:1) levels	15	58391167	G	A	-0.0951275	0.0168164	0.573441	7154	1.60014e-08	rs1532085	31.9997
GCST90277328	Phosphatidylcholine (O-16:1_18:2) levels	15	58391167	G	A	-0.115334	0.016874	0.573441	7096	8.87894e-12	rs1532085	46.7174
GCST90277328	Phosphatidylcholine (O-16:1_18:2) levels	16	56960616	T	C	0.12842	0.0185964	0.27829	7096	5.42067e-12	rs17231506	47.6878
GCST90277329	Phosphatidylcholine (O-16:1_20:3) levels	11	61788567	C	A	0.220095	0.0269345	0.113173	6770	3.60966e-16	rs61896141	66.7733
GCST90277329	Phosphatidylcholine (O-16:1_20:3) levels	14	67509105	C	A	-0.121264	0.0171531	0.467505	6770	1.70352e-12	rs1077989	49.978
GCST90277329	Phosphatidylcholine (O-16:1_20:3) levels	16	15036737	G	A	-0.147159	0.0182552	0.334003	6770	8.84606e-16	rs6498540	64.9831
GCST90277330	Phosphatidylcholine (O-16:1_20:4) levels	11	61770929	C	G	-0.121091	0.0185864	0.44432	6025	7.84331e-11	rs174527	42.4456
GCST90277330	Phosphatidylcholine (O-16:1_20:4) levels	11	61783884	C	T	-0.403554	0.0179417	0.409133	6025	1.17882e-107	rs174535	505.913
GCST90277330	Phosphatidylcholine (O-16:1_20:4) levels	14	67509105	C	A	-0.191986	0.0180501	0.467505	6025	3.43365e-26	rs1077989	113.131
GCST90277330	Phosphatidylcholine (O-16:1_20:4) levels	15	58388755	C	T	-0.0999295	0.0182774	0.576127	6025	4.74645e-08	rs2043085	29.8922
GCST90277331	Phosphatidylcholine (O-16:2_18:0) levels	15	58391167	G	A	-0.174443	0.0173479	0.573441	6672	1.25711e-23	rs1532085	101.114
GCST90277331	Phosphatidylcholine (O-16:2_18:0) levels	15	58438299	T	C	-0.190542	0.0201767	0.758419	6672	4.88622e-21	rs588136	89.1828
GCST90277333	Phosphatidylcholine (O-17:0_17:1) levels	16	56956804	A	C	0.119812	0.0189404	0.278171	6880	2.68668e-10	rs247617	40.015
GCST90277335	Phosphatidylcholine (O-18:0_16:1) levels	10	100315722	A	G	-0.181346	0.029146	0.121331	5959	5.20632e-10	rs603424	38.7131
GCST90277336	Phosphatidylcholine (O-18:0_20:4) levels	11	61744026	T	C	0.150025	0.0249794	0.133653	6956	1.9946e-09	rs3741252	36.0714
GCST90277336	Phosphatidylcholine (O-18:0_20:4) levels	11	61784455	C	A	-0.308417	0.016945	0.408477	6956	2.28136e-72	rs174536	331.279
GCST90277337	Phosphatidylcholine (O-18:1_16:0) levels	15	58382109	A	G	0.0966459	0.0170892	0.410983	6956	1.61459e-08	rs2043082	31.9833
GCST90277337	Phosphatidylcholine (O-18:1_16:0) levels	15	58431476	T	C	0.122505	0.0196276	0.258046	6956	4.58373e-10	rs1800588	38.9559
GCST90277337	Phosphatidylcholine (O-18:1_16:0) levels	16	56960616	T	C	0.13479	0.0187758	0.27829	6956	7.73745e-13	rs17231506	51.5369
GCST90277338	Phosphatidylcholine (O-18:1_18:2) levels	11	61806212	C	T	0.229198	0.0173934	0.406164	6718	3.595e-39	rs174551	173.641
GCST90277339	Phosphatidylcholine (O-18:1_20:3) levels	11	61803876	G	C	0.258993	0.0174089	0.383631	6836	2.67686e-49	rs174548	221.326
GCST90277339	Phosphatidylcholine (O-18:1_20:3) levels	16	15036737	G	A	-0.109283	0.0181787	0.334003	6836	1.9285e-09	rs6498540	36.1393
GCST90277340	Phosphatidylcholine (O-18:1_20:4) levels	11	61784455	C	A	-0.283584	0.0167406	0.408477	7173	3.73782e-63	rs174536	286.96
GCST90277340	Phosphatidylcholine (O-18:1_20:4) levels	12	124844767	C	T	-0.0940054	0.0168394	0.453524	7173	2.45262e-08	rs11057853	31.1639
GCST90277340	Phosphatidylcholine (O-18:1_20:4) levels	15	58431476	T	C	0.107292	0.0193596	0.258046	7173	3.09297e-08	rs1800588	30.7144
GCST90277340	Phosphatidylcholine (O-18:1_20:4) levels	16	56954132	T	C	0.120675	0.0184592	0.282691	7173	6.67941e-11	rs173539	42.7375
GCST90277341	Phosphatidylcholine (O-18:2_16:0) levels	11	61824890	G	A	0.14782	0.0170059	0.408433	7158	4.32918e-18	rs174566	75.5557
GCST90277341	Phosphatidylcholine (O-18:2_16:0) levels	16	56954132	T	C	0.109399	0.0185038	0.282691	7158	3.5323e-09	rs173539	34.9546
GCST90277342	Phosphatidylcholine (O-18:2_18:1) levels	11	61820833	G	A	0.146557	0.0175288	0.409161	6677	7.47417e-17	rs174564	69.9051
GCST90277343	Phosphatidylcholine (O-18:2_18:2) levels	11	61832870	C	A	-0.155504	0.0169734	0.590933	7153	6.5468e-20	rs174574	83.9355
GCST90277343	Phosphatidylcholine (O-18:2_18:2) levels	16	56960616	T	C	0.117104	0.0185591	0.27829	7153	2.95697e-10	rs17231506	39.8134
GCST90277344	Phosphatidylcholine (O-18:2_20:4) levels	11	61785208	T	G	-0.175871	0.0184319	0.407753	6127	1.97128e-21	rs174537	91.0434
GCST90277344	Phosphatidylcholine (O-18:2_20:4) levels	14	67491655	C	A	-0.103279	0.0180563	0.455123	6127	1.11502e-08	rs1980615	32.7165
GCST90277345	Phosphatidylethanolamine (16:0_18:2) levels	2	27508073	C	T	-0.116253	0.0199252	0.650878	5462	5.6968e-09	rs1260326	34.0411
GCST90277345	Phosphatidylethanolamine (16:0_18:2) levels	11	61820833	G	A	0.307764	0.0189481	0.409161	5462	5.5786e-58	rs174564	263.818
GCST90277345	Phosphatidylethanolamine (16:0_18:2) levels	11	116943088	T	C	-0.146248	0.0252561	0.828651	5462	7.4007e-09	rs510988	33.5311
GCST90277345	Phosphatidylethanolamine (16:0_18:2) levels	15	58388755	C	T	-0.26274	0.0187979	0.576127	5462	1.18331e-43	rs2043085	195.359
GCST90277345	Phosphatidylethanolamine (16:0_18:2) levels	15	58431280	C	T	0.316338	0.0211585	0.266328	5462	1.42225e-49	rs1077834	223.529
GCST90277345	Phosphatidylethanolamine (16:0_18:2) levels	15	59032191	G	A	0.225455	0.0284816	0.124967	5462	2.94757e-15	rs34278620	62.6601
GCST90277346	Phosphatidylethanolamine (16:0_20:4) levels	15	57616988	C	T	0.0995935	0.0174549	0.439219	6666	1.20293e-08	rs1690333	32.5557
GCST90277346	Phosphatidylethanolamine (16:0_20:4) levels	15	58007401	A	G	0.160988	0.0290463	0.103938	6666	3.10374e-08	rs61999891	30.7189
GCST90277346	Phosphatidylethanolamine (16:0_20:4) levels	15	58388755	C	T	-0.371658	0.0168512	0.576127	6666	3.61517e-104	rs2043085	486.436
GCST90277346	Phosphatidylethanolamine (16:0_20:4) levels	15	58431476	T	C	0.393098	0.0194047	0.258046	6666	1.26098e-88	rs1800588	410.382
GCST90277346	Phosphatidylethanolamine (16:0_20:4) levels	15	59032191	G	A	0.213468	0.0261977	0.124967	6666	4.391e-16	rs34278620	66.3956
GCST90277347	Phosphatidylethanolamine (18:0_18:2) levels	2	27508073	C	T	-0.121988	0.0173997	0.650878	7128	2.57284e-12	rs1260326	49.1531
GCST90277347	Phosphatidylethanolamine (18:0_18:2) levels	11	61770929	C	G	0.101831	0.017101	0.44432	7128	2.72712e-09	rs174527	35.4582
GCST90277347	Phosphatidylethanolamine (18:0_18:2) levels	11	61825533	G	A	0.343079	0.0165611	0.409153	7128	1.25122e-92	rs174567	429.151
GCST90277347	Phosphatidylethanolamine (18:0_18:2) levels	11	62205328	A	G	-0.213456	0.0344698	0.0617708	7128	6.25223e-10	rs117900629	38.3477
GCST90277347	Phosphatidylethanolamine (18:0_18:2) levels	11	116778201	C	G	-0.154485	0.0231622	0.848991	7128	2.74918e-11	rs964184	44.4849
GCST90277347	Phosphatidylethanolamine (18:0_18:2) levels	15	58244328	C	T	0.351669	0.0535669	0.0266297	7128	5.55693e-11	rs138283783	43.0998
GCST90277347	Phosphatidylethanolamine (18:0_18:2) levels	15	58386313	T	C	0.297746	0.0172007	0.337526	7128	9.03016e-66	rs10468017	299.64
GCST90277347	Phosphatidylethanolamine (18:0_18:2) levels	15	58433640	G	A	0.254709	0.0179728	0.313941	7128	5.55897e-45	rs633695	200.843
GCST90277347	Phosphatidylethanolamine (18:0_18:2) levels	15	58506762	A	G	0.630354	0.0703718	0.0158097	7128	4.16202e-19	rs117376818	80.2365
GCST90277347	Phosphatidylethanolamine (18:0_18:2) levels	15	58607410	C	T	0.354711	0.0453423	0.0350264	7128	5.88352e-15	rs73424597	61.1987
GCST90277347	Phosphatidylethanolamine (18:0_18:2) levels	16	15056648	A	C	-0.112552	0.0185966	0.274439	7128	1.49519e-09	rs12928099	36.6302
GCST90277348	Phosphatidylethanolamine (18:0_20:4) levels	11	61785208	T	G	-0.188337	0.0169014	0.407753	7164	1.32847e-28	rs174537	124.173
GCST90277348	Phosphatidylethanolamine (18:0_20:4) levels	11	116834852	T	G	-0.149466	0.024488	0.863134	7164	1.08946e-09	rs10750098	37.2545
GCST90277348	Phosphatidylethanolamine (18:0_20:4) levels	15	58337150	G	A	-0.195767	0.0246575	0.13063	7164	2.34132e-15	rs28395406	63.0349
GCST90277348	Phosphatidylethanolamine (18:0_20:4) levels	15	58386313	T	C	0.354025	0.0170678	0.337526	7164	7.59268e-93	rs10468017	430.242
GCST90277348	Phosphatidylethanolamine (18:0_20:4) levels	15	58433640	G	A	0.28811	0.0179007	0.313941	7164	2.75443e-57	rs633695	259.046
GCST90277348	Phosphatidylethanolamine (18:0_20:4) levels	15	58506762	A	G	0.66443	0.0700951	0.0158097	7164	3.43257e-21	rs117376818	89.851
GCST90277348	Phosphatidylethanolamine (18:0_20:4) levels	15	58584587	T	C	0.34207	0.0454759	0.0345123	7164	6.04276e-14	rs6494025	56.5806
GCST90277348	Phosphatidylethanolamine (18:0_20:4) levels	15	59414071	T	C	0.133225	0.0236629	0.149673	7164	1.86757e-08	rs4272979	31.6983
GCST90277349	Phosphatidylethanolamine (18:1_18:1) levels	11	61803876	G	C	0.189661	0.0173235	0.383631	7045	1.12186e-27	rs174548	119.863
GCST90277349	Phosphatidylethanolamine (18:1_18:1) levels	11	116888939	A	G	0.135821	0.0222793	0.174444	7045	1.13998e-09	rs17174502	37.1647
GCST90277349	Phosphatidylethanolamine (18:1_18:1) levels	15	57610766	A	C	0.0962074	0.0170855	0.438771	7045	1.86253e-08	rs12909585	31.7075
GCST90277349	Phosphatidylethanolamine (18:1_18:1) levels	15	58391167	G	A	-0.2065	0.0168461	0.573441	7045	3.28583e-34	rs1532085	150.259
GCST90277349	Phosphatidylethanolamine (18:1_18:1) levels	15	58431740	A	G	0.259359	0.0191611	0.266647	7045	3.10938e-41	rs2070895	183.215
GCST90277349	Phosphatidylethanolamine (18:1_18:1) levels	15	58545523	A	G	0.135483	0.0216788	0.190884	7045	4.33839e-10	rs11633043	39.057
GCST90277349	Phosphatidylethanolamine (18:1_18:1) levels	15	59137959	A	G	0.195003	0.0340134	0.0647371	7045	1.02601e-08	rs76569455	32.8687
GCST90277350	Phosphatidylethanolamine (O-16:1_18:2) levels	11	61779120	G	A	0.148929	0.0192838	0.414119	5430	1.33171e-14	rs174530	59.6449
GCST90277351	Phosphatidylethanolamine (O-16:1_20:4) levels	11	61856709	C	T	0.209931	0.0168953	0.580289	7169	4.33573e-35	rs97384	154.391
GCST90277351	Phosphatidylethanolamine (O-16:1_20:4) levels	19	55226813	A	G	-0.179098	0.0235917	0.149208	7169	3.55551e-14	rs3826884	57.6319
GCST90277353	Phosphatidylethanolamine (O-18:1_18:2) levels	11	61803311	C	T	0.194339	0.0172562	0.407429	6870	3.60449e-29	rs174547	126.832
GCST90277354	Phosphatidylethanolamine (O-18:1_20:4) levels	11	61784455	C	A	-0.251165	0.016818	0.408477	7172	1.08689e-49	rs174536	223.033
GCST90277354	Phosphatidylethanolamine (O-18:1_20:4) levels	19	44987378	C	T	-0.0952732	0.0170428	0.594995	7172	2.34901e-08	rs204468	31.2507
GCST90277356	Phosphatidylethanolamine (O-18:2_18:2) levels	11	61835765	T	C	0.176894	0.0201904	0.2576	6337	2.42956e-18	rs2727270	76.7602
GCST90277357	Phosphatidylethanolamine (O-18:2_20:4) levels	11	61813163	T	C	-0.182631	0.0172126	0.3796	7154	4.15969e-26	rs174556	112.579
GCST90277357	Phosphatidylethanolamine (O-18:2_20:4) levels	19	44983921	T	C	-0.0954751	0.0171301	0.598366	7154	2.58442e-08	rs204474	31.0642
GCST90277358	Phosphatidylinositol (16:0_18:1) levels	11	61813163	T	C	0.0997193	0.0173	0.3796	7157	8.51397e-09	rs174556	33.2251
GCST90277358	Phosphatidylinositol (16:0_18:1) levels	19	54173068	C	T	-0.116552	0.0170871	0.592842	7157	9.73882e-12	rs641738	46.5268
GCST90277359	Phosphatidylinositol (16:0_18:2) levels	1	62591465	C	T	-0.113473	0.0191401	0.262098	6998	3.1957e-09	rs1748199	35.1477
GCST90277359	Phosphatidylinositol (16:0_18:2) levels	11	61803910	A	G	0.164055	0.017408	0.382044	6998	5.74908e-21	rs174549	88.814
GCST90277359	Phosphatidylinositol (16:0_18:2) levels	19	54173068	C	T	-0.242422	0.0170676	0.592842	6998	3.64125e-45	rs641738	201.743
GCST90277360	Phosphatidylinositol (16:0_20:4) levels	2	27508073	C	T	-0.109504	0.0199134	0.650878	5519	3.98532e-08	rs1260326	30.2391
GCST90277360	Phosphatidylinositol (16:0_20:4) levels	3	142941864	A	G	-0.110791	0.0199029	0.364111	5519	2.71653e-08	rs9653945	30.9868
GCST90277360	Phosphatidylinositol (16:0_20:4) levels	11	61785208	T	G	-0.136401	0.0194347	0.407753	5519	2.50772e-12	rs174537	49.2583
GCST90277361	Phosphatidylinositol (18:0_18:1) levels	1	62633352	C	T	-0.159957	0.0188116	0.262366	7162	2.22038e-17	rs10889352	72.3028
GCST90277361	Phosphatidylinositol (18:0_18:1) levels	3	142936448	G	A	0.1603	0.0174368	0.631798	7162	4.88475e-20	rs12638256	84.5149
GCST90277361	Phosphatidylinositol (18:0_18:1) levels	11	61813163	T	C	0.135058	0.0172686	0.3796	7162	5.97575e-15	rs174556	61.1683
GCST90277361	Phosphatidylinositol (18:0_18:1) levels	11	116778201	C	G	-0.195386	0.0231395	0.848991	7162	3.67138e-17	rs964184	71.2983
GCST90277361	Phosphatidylinositol (18:0_18:1) levels	18	49656294	G	A	0.146252	0.019725	0.756927	7162	1.35928e-13	rs1540037	54.9756
GCST90277361	Phosphatidylinositol (18:0_18:1) levels	19	54173068	C	T	-0.22493	0.0169221	0.592842	7162	7.56271e-40	rs641738	176.68
GCST90277362	Phosphatidylinositol (18:0_18:2) levels	1	62591465	C	T	-0.187301	0.0187142	0.262098	7170	1.99199e-23	rs1748199	100.17
GCST90277362	Phosphatidylinositol (18:0_18:2) levels	11	61824890	G	A	0.29178	0.0166784	0.408433	7170	3.89961e-67	rs174566	306.057
GCST90277362	Phosphatidylinositol (18:0_18:2) levels	11	116778201	C	G	-0.238735	0.0230417	0.848991	7170	5.5856e-25	rs964184	107.35
GCST90277362	Phosphatidylinositol (18:0_18:2) levels	12	120982457	G	A	-0.109721	0.0168223	0.576548	7170	7.38032e-11	rs7979473	42.5411
GCST90277362	Phosphatidylinositol (18:0_18:2) levels	18	49579658	T	C	0.641732	0.115532	0.0049109	7170	2.88033e-08	rs149615216	30.8534
GCST90277362	Phosphatidylinositol (18:0_18:2) levels	18	49656294	G	A	0.154677	0.0196571	0.756927	7170	4.08557e-15	rs1540037	61.9174
GCST90277362	Phosphatidylinositol (18:0_18:2) levels	19	54173495	C	T	-0.368933	0.0165032	0.594967	7170	4.8208e-107	rs8736	499.757
GCST90277363	Phosphatidylinositol (18:0_20:3) levels	1	62662654	G	A	0.151178	0.0193594	0.737655	6784	6.6559e-15	rs1168104	60.9808
GCST90277363	Phosphatidylinositol (18:0_20:3) levels	11	61822009	G	A	0.34925	0.0172557	0.383508	6784	1.70162e-88	rs28456	409.645
GCST90277363	Phosphatidylinositol (18:0_20:3) levels	11	116778201	C	G	-0.161961	0.0237795	0.848991	6784	1.05131e-11	rs964184	46.389
GCST90277363	Phosphatidylinositol (18:0_20:3) levels	16	15036737	G	A	-0.125793	0.0182025	0.334003	6784	5.24491e-12	rs6498540	47.7585
GCST90277363	Phosphatidylinositol (18:0_20:3) levels	19	54173495	C	T	0.222428	0.0173782	0.594967	6784	4.35001e-37	rs8736	163.821
GCST90277364	Phosphatidylinositol (18:0_20:4) levels	1	62662654	G	A	0.193608	0.0187047	0.737655	7174	6.3009e-25	rs1168104	107.138
GCST90277364	Phosphatidylinositol (18:0_20:4) levels	2	27508073	C	T	-0.096388	0.0173855	0.650878	7174	3.056e-08	rs1260326	30.7377
GCST90277364	Phosphatidylinositol (18:0_20:4) levels	11	61781553	A	G	-0.249094	0.0167668	0.408601	7174	3.39942e-49	rs174533	220.712
GCST90277364	Phosphatidylinositol (18:0_20:4) levels	11	116778201	C	G	-0.267072	0.0229789	0.848991	7174	5.9732e-31	rs964184	135.082
GCST90277364	Phosphatidylinositol (18:0_20:4) levels	18	49628409	C	T	0.18819	0.0265038	0.114435	7174	1.35901e-12	rs56339947	50.417
GCST90277364	Phosphatidylinositol (18:0_20:4) levels	19	11220266	G	A	-0.23075	0.039296	0.0469459	7174	4.48452e-09	rs17699030	34.4815
GCST90277364	Phosphatidylinositol (18:0_20:4) levels	19	54173495	C	T	0.275272	0.0167478	0.594967	7174	1.2565e-59	rs8736	270.152
GCST90277365	Phosphatidylinositol (18:1_18:1) levels	1	62633352	C	T	-0.154372	0.0188064	0.262366	7164	2.62625e-16	rs10889352	67.3792
GCST90277365	Phosphatidylinositol (18:1_18:1) levels	11	61826344	T	C	0.156754	0.0169763	0.40512	7164	3.37219e-20	rs174568	85.2611
GCST90277365	Phosphatidylinositol (18:1_18:1) levels	11	116778201	C	G	-0.166287	0.023159	0.848991	7164	7.64614e-13	rs964184	51.5557
GCST90277365	Phosphatidylinositol (18:1_18:1) levels	18	49656294	G	A	0.164745	0.0197139	0.756927	7164	7.65849e-17	rs1540037	69.836
GCST90277365	Phosphatidylinositol (18:1_18:1) levels	19	54142105	A	G	-0.121793	0.0168952	0.592939	7164	6.21097e-13	rs36634	51.9658
GCST90277366	Phosphatidylinositol (18:1_18:2) levels	1	62633352	C	T	-0.124248	0.0198986	0.262366	6489	4.52589e-10	rs10889352	38.9883
GCST90277366	Phosphatidylinositol (18:1_18:2) levels	11	61826344	T	C	0.161102	0.0177525	0.40512	6489	1.47356e-19	rs174568	82.3536
GCST90277366	Phosphatidylinositol (18:1_18:2) levels	19	54173495	C	T	-0.13125	0.017889	0.594967	6489	2.44781e-13	rs8736	53.8303
GCST90277367	Phosphatidylinositol (18:1_20:4) levels	11	116786845	T	C	-0.126819	0.0215717	0.765351	5882	4.34849e-09	rs3741298	34.5621
GCST90277367	Phosphatidylinositol (18:1_20:4) levels	16	73859072	G	A	-0.28677	0.0498468	0.0344767	5882	9.18718e-09	rs117210444	33.0973
GCST90277368	Sphingomyelin (d32:1) levels	14	63768838	T	G	0.513407	0.0244241	0.125459	7174	3.08413e-95	rs7157785	441.862
GCST90277368	Sphingomyelin (d32:1) levels	17	5384095	A	G	-0.174827	0.0311838	0.0745924	7174	2.14118e-08	rs3026120	31.4311
GCST90277368	Sphingomyelin (d32:1) levels	20	12982070	G	A	-0.10997	0.0175637	0.66136	7174	4.03174e-10	rs364585	39.2027
GCST90277369	Sphingomyelin (d34:0) levels	14	63769473	C	T	-0.327398	0.0271446	0.125239	6207	3.94017e-33	rs12880341	145.474
GCST90277369	Sphingomyelin (d34:0) levels	17	3769209	A	T	-0.559929	0.100609	0.0088197	6207	2.72226e-08	rs55985238	30.9736
GCST90277369	Sphingomyelin (d34:0) levels	17	4764677	A	C	-0.689318	0.0622805	0.0257881	6207	3.31053e-28	rs75679663	122.5
GCST90277369	Sphingomyelin (d34:0) levels	17	5384095	A	G	-0.207247	0.0341995	0.0745924	6207	1.43923e-09	rs3026120	36.7229
GCST90277370	Sphingomyelin (d34:1) levels	1	55039974	T	G	-0.418933	0.0464311	0.0332154	7174	2.31711e-19	rs11591147	81.4088
GCST90277370	Sphingomyelin (d34:1) levels	4	72899760	A	G	0.288202	0.0442012	0.0377859	7174	7.49753e-11	rs74915447	42.5134
GCST90277370	Sphingomyelin (d34:1) levels	4	73124451	T	C	0.282143	0.044815	0.0380971	7174	3.23989e-10	rs114483871	39.6362
GCST90277370	Sphingomyelin (d34:1) levels	4	74505174	T	C	0.37653	0.050726	0.0281155	7174	1.27703e-13	rs116302332	55.0983
GCST90277370	Sphingomyelin (d34:1) levels	15	58387469	A	G	0.110435	0.0168937	0.39282	7174	6.71347e-11	rs7350789	42.7331
GCST90277370	Sphingomyelin (d34:1) levels	17	4764677	A	C	-0.304284	0.0536888	0.0257881	7174	1.50287e-08	rs75679663	32.1211
GCST90277370	Sphingomyelin (d34:1) levels	19	11079868	T	C	-0.243968	0.028047	0.0946153	7174	4.09571e-18	rs118068660	75.6646
GCST90277371	Sphingomyelin (d34:2) levels	4	74505174	T	C	0.29779	0.0507941	0.0281155	7174	4.74081e-09	rs116302332	34.3711
GCST90277371	Sphingomyelin (d34:2) levels	10	70837164	A	G	-0.217065	0.0382651	0.0497976	7174	1.45911e-08	rs113127305	32.1791
GCST90277371	Sphingomyelin (d34:2) levels	11	61815236	C	T	-0.169628	0.0171712	0.381331	7174	7.2617e-23	rs174561	97.5874
GCST90277371	Sphingomyelin (d34:2) levels	15	58391167	G	A	-0.109151	0.0167444	0.573441	7174	7.5731e-11	rs1532085	42.4929
GCST90277371	Sphingomyelin (d34:2) levels	19	11078596	C	T	-0.186339	0.0281237	0.0942878	7174	3.69773e-11	rs113722226	43.8998
GCST90277372	Sphingomyelin (d36:1) levels	1	55039974	T	G	-0.258634	0.0466015	0.0332154	7174	2.95893e-08	rs11591147	30.8015
GCST90277372	Sphingomyelin (d36:1) levels	4	72876701	A	G	0.281744	0.0479581	0.0316399	7174	4.41313e-09	rs112585713	34.5132
GCST90277372	Sphingomyelin (d36:1) levels	4	73424911	T	C	0.234351	0.0408695	0.0451481	7174	1.01855e-08	rs79146711	32.8802
GCST90277372	Sphingomyelin (d36:1) levels	4	73947510	C	A	0.339186	0.0529464	0.025305	7174	1.58361e-10	rs182695896	41.0396
GCST90277372	Sphingomyelin (d36:1) levels	17	4764677	A	C	-0.325472	0.0537008	0.0257881	7174	1.42114e-09	rs75679663	36.7338
GCST90277372	Sphingomyelin (d36:1) levels	19	8209156	C	G	0.19526	0.0170042	0.398749	7174	2.93958e-30	rs2336171	131.86
GCST90277372	Sphingomyelin (d36:1) levels	19	8236164	T	C	0.145275	0.019045	0.720882	7174	2.68847e-14	rs7248003	58.1862
GCST90277372	Sphingomyelin (d36:1) levels	19	8607097	C	T	-0.107941	0.0193018	0.261292	7174	2.32436e-08	rs12462619	31.2736
GCST90277372	Sphingomyelin (d36:1) levels	20	12982070	G	A	-0.109248	0.0175897	0.66136	7174	5.55191e-10	rs364585	38.5754
GCST90277373	Sphingomyelin (d36:2) levels	4	73947510	C	A	0.30329	0.0530431	0.025305	7173	1.12191e-08	rs182695896	32.6933
GCST90277373	Sphingomyelin (d36:2) levels	11	61800281	A	C	-0.178175	0.0171876	0.379757	7173	5.30012e-25	rs174544	107.464
GCST90277373	Sphingomyelin (d36:2) levels	12	120985856	G	A	0.100806	0.0168639	0.57866	7173	2.37014e-09	rs9738226	35.732
GCST90277373	Sphingomyelin (d36:2) levels	19	8222034	C	T	0.180906	0.0177097	0.675239	7173	2.47575e-24	rs7253584	104.348
GCST90277374	Sphingomyelin (d38:1) levels	1	55039974	T	G	-0.300649	0.0464953	0.0332154	7174	1.07123e-10	rs11591147	41.812
GCST90277374	Sphingomyelin (d38:1) levels	4	72803111	A	G	0.303813	0.0536336	0.0255539	7174	1.52525e-08	rs77645768	32.0877
GCST90277374	Sphingomyelin (d38:1) levels	4	73124451	T	C	0.268435	0.0448087	0.0380971	7174	2.1851e-09	rs114483871	35.8884
GCST90277374	Sphingomyelin (d38:1) levels	4	73947510	C	A	0.370559	0.0528311	0.025305	7174	2.5258e-12	rs182695896	49.1966
GCST90277374	Sphingomyelin (d38:1) levels	14	63768838	T	G	0.369888	0.0247661	0.125459	7174	1.10556e-49	rs7157785	223.062
GCST90277374	Sphingomyelin (d38:1) levels	17	4764677	A	C	-0.474424	0.0534846	0.0257881	7174	9.05784e-19	rs75679663	78.6821
GCST90277374	Sphingomyelin (d38:1) levels	17	5065669	T	C	-0.243402	0.0339483	0.0619915	7174	8.24772e-13	rs117643293	51.4058
GCST90277374	Sphingomyelin (d38:1) levels	19	8206837	A	G	0.216755	0.0168928	0.39865	7174	2.80788e-37	rs7258249	164.64
GCST90277374	Sphingomyelin (d38:1) levels	19	8236164	T	C	0.109401	0.0190585	0.720882	7174	9.83536e-09	rs7248003	32.9507
GCST90277374	Sphingomyelin (d38:1) levels	20	12982070	G	A	-0.164463	0.0175023	0.66136	7174	7.38561e-21	rs364585	88.297
GCST90277375	Sphingomyelin (d38:2) levels	4	73947510	C	A	0.325778	0.0530383	0.025305	7150	8.5666e-10	rs182695896	37.728
GCST90277375	Sphingomyelin (d38:2) levels	11	61813163	T	C	-0.144338	0.0172281	0.3796	7150	6.46442e-17	rs174556	70.1918
GCST90277375	Sphingomyelin (d38:2) levels	12	121000508	T	C	-0.120665	0.0173769	0.359634	7150	4.14139e-12	rs1169306	48.219
GCST90277375	Sphingomyelin (d38:2) levels	19	8209156	C	G	0.261083	0.0169033	0.398749	7150	5.69804e-53	rs2336171	238.569
GCST90277375	Sphingomyelin (d38:2) levels	19	8236164	T	C	0.151735	0.0190774	0.720882	7150	2.08763e-15	rs7248003	63.2606
GCST90277375	Sphingomyelin (d38:2) levels	19	8607097	C	T	-0.130653	0.0193125	0.261292	7150	1.43586e-11	rs12462619	45.768
GCST90277376	Sphingomyelin (d40:1) levels	1	55039974	T	G	-0.331697	0.0464806	0.0332154	7174	1.05208e-12	rs11591147	50.926
GCST90277376	Sphingomyelin (d40:1) levels	4	72375030	A	G	0.334368	0.0508023	0.0296183	7174	4.96605e-11	rs80101718	43.3194
GCST90277376	Sphingomyelin (d40:1) levels	4	72803111	A	G	0.319735	0.053608	0.0255539	7174	2.56441e-09	rs77645768	35.5731
GCST90277376	Sphingomyelin (d40:1) levels	4	73947510	C	A	0.376534	0.05282	0.025305	7174	1.11157e-12	rs182695896	50.8173
GCST90277376	Sphingomyelin (d40:1) levels	17	4498679	A	G	-0.137269	0.0194035	0.252665	7174	1.6378e-12	rs76790474	50.0478
GCST90277376	Sphingomyelin (d40:1) levels	17	4764677	A	C	-0.774235	0.0530154	0.0257881	7174	1.26118e-47	rs75679663	213.276
GCST90277376	Sphingomyelin (d40:1) levels	17	4779345	T	C	-0.56209	0.0874219	0.00906118	7174	1.3583e-10	rs192913735	41.3401
GCST90277376	Sphingomyelin (d40:1) levels	17	5065669	T	C	-0.325047	0.0338607	0.0619915	7174	1.0811e-21	rs117643293	92.1511
GCST90277377	Sphingomyelin (d40:2) levels	1	55039974	T	G	-0.259172	0.0465815	0.0332154	7174	2.73412e-08	rs11591147	30.9563
GCST90277377	Sphingomyelin (d40:2) levels	4	72803111	A	G	0.303984	0.0536861	0.0255539	7174	1.54642e-08	rs77645768	32.061
GCST90277377	Sphingomyelin (d40:2) levels	4	73947510	C	A	0.352797	0.0529004	0.025305	7174	2.76678e-11	rs182695896	44.4766
GCST90277377	Sphingomyelin (d40:2) levels	11	61815236	C	T	-0.121148	0.0172128	0.381331	7174	2.13187e-12	rs174561	49.537
GCST90277377	Sphingomyelin (d40:2) levels	14	63768838	T	G	0.33712	0.0248505	0.125459	7174	2.09811e-41	rs7157785	184.034
GCST90277377	Sphingomyelin (d40:2) levels	17	5384095	A	G	-0.188487	0.0312036	0.0745924	7174	1.60931e-09	rs3026120	36.4883
GCST90277377	Sphingomyelin (d40:2) levels	20	12982070	G	A	-0.121828	0.0175611	0.66136	7174	4.33067e-12	rs364585	48.1272
GCST90277378	Sphingomyelin (d42:2) levels	1	55039974	T	G	-0.361828	0.0465102	0.0332154	7174	8.28824e-15	rs11591147	60.5213
GCST90277378	Sphingomyelin (d42:2) levels	4	72876701	A	G	0.28818	0.0478951	0.0316399	7174	1.86238e-09	rs112585713	36.2031
GCST90277378	Sphingomyelin (d42:2) levels	4	73124451	T	C	0.279372	0.0448086	0.0380971	7174	4.77544e-10	rs114483871	38.8725
GCST90277378	Sphingomyelin (d42:2) levels	4	73947510	C	A	0.38203	0.0528466	0.025305	7174	5.36035e-13	rs182695896	52.259
GCST90277378	Sphingomyelin (d42:2) levels	7	73612048	T	C	0.132228	0.0238536	0.140658	7174	3.06991e-08	rs17145750	30.7283
GCST90277378	Sphingomyelin (d42:2) levels	17	4764677	A	C	-0.537754	0.0534103	0.0257881	7174	1.09146e-23	rs75679663	101.372
GCST90277378	Sphingomyelin (d42:2) levels	17	5464230	C	T	-0.218616	0.0345225	0.0595841	7174	2.55526e-10	rs146331166	40.1014
GCST90277378	Sphingomyelin (d42:2) levels	19	11079868	T	C	-0.21909	0.0280703	0.0946153	7174	6.76993e-15	rs118068660	60.9188
GCST90277378	Sphingomyelin (d42:2) levels	19	44908822	T	C	-0.210972	0.0371845	0.053066	7174	1.45065e-08	rs7412	32.1904
GCST90277380	Triacylglycerol (46:2) levels	2	27508073	C	T	-0.113769	0.0200026	0.650878	5448	1.35183e-08	rs1260326	32.3501
GCST90277382	Triacylglycerol (48:1) levels	2	27508073	C	T	-0.118511	0.0176221	0.650878	7019	1.88871e-11	rs1260326	45.2274
GCST90277382	Triacylglycerol (48:1) levels	11	116778201	C	G	-0.129412	0.0234392	0.848991	7019	3.48401e-08	rs964184	30.4834
GCST90277383	Triacylglycerol (48:2) levels	2	27508073	C	T	-0.137885	0.0175462	0.650878	7071	4.45849e-15	rs1260326	61.7544
GCST90277383	Triacylglycerol (48:2) levels	11	116778201	C	G	-0.142859	0.0233275	0.848991	7071	9.60007e-10	rs964184	37.5041
GCST90277384	Triacylglycerol (48:3) levels	2	27508073	C	T	-0.14156	0.0177822	0.650878	6855	1.98235e-15	rs1260326	63.3739
GCST90277384	Triacylglycerol (48:3) levels	11	116778201	C	G	-0.162636	0.0236517	0.848991	6855	6.6749e-12	rs964184	47.2834
GCST90277386	Triacylglycerol (49:2) levels	2	27508073	C	T	-0.120386	0.0189435	0.650878	6076	2.23246e-10	rs1260326	40.3861
GCST90277386	Triacylglycerol (49:2) levels	11	116778201	C	G	-0.154662	0.0248953	0.848991	6076	5.54957e-10	rs964184	38.5951
GCST90277387	Triacylglycerol (50:1) levels	2	27508073	C	T	-0.109326	0.0174765	0.650878	7143	4.1827e-10	rs1260326	39.1325
GCST90277387	Triacylglycerol (50:1) levels	6	32168770	G	T	0.0997619	0.0169227	0.584134	7143	3.91103e-09	rs1061808	34.7528
GCST90277387	Triacylglycerol (50:1) levels	11	116778201	C	G	-0.161909	0.0231823	0.848991	7143	3.11867e-12	rs964184	48.7786
GCST90277388	Triacylglycerol (50:2) levels	2	27508073	C	T	-0.139121	0.0174067	0.650878	7172	1.5274e-15	rs1260326	63.8782
GCST90277388	Triacylglycerol (50:2) levels	11	116778201	C	G	-0.183837	0.023117	0.848991	7172	2.10449e-15	rs964184	63.2416
GCST90277389	Triacylglycerol (50:3) levels	2	27508073	C	T	-0.159151	0.0173975	0.650878	7161	7.41052e-20	rs1260326	83.6845
GCST90277389	Triacylglycerol (50:3) levels	11	116778201	C	G	-0.212747	0.02309	0.848991	7161	4.04928e-20	rs964184	84.8944
GCST90277389	Triacylglycerol (50:3) levels	19	19269704	G	A	-0.235431	0.0378421	0.0535314	7161	5.19562e-10	rs187429064	38.7059
GCST90277390	Triacylglycerol (50:4) levels	2	27508073	C	T	-0.168895	0.0173839	0.650878	7166	3.52607e-22	rs1260326	94.3929
GCST90277390	Triacylglycerol (50:4) levels	11	116778201	C	G	-0.202799	0.0230975	0.848991	7166	2.01062e-18	rs964184	77.0906
GCST90277390	Triacylglycerol (50:4) levels	19	19269704	G	A	-0.246624	0.0378364	0.0535314	7166	7.58721e-11	rs187429064	42.4865
GCST90277391	Triacylglycerol (50:5) levels	2	27508073	C	T	-0.156758	0.0197844	0.650878	5491	2.7732e-15	rs1260326	62.7789
GCST90277391	Triacylglycerol (50:5) levels	11	116778201	C	G	-0.184094	0.025834	0.848991	5491	1.16277e-12	rs964184	50.7804
GCST90277391	Triacylglycerol (50:5) levels	19	19269704	G	A	-0.268615	0.0444572	0.0535314	5491	1.6184e-09	rs187429064	36.507
GCST90277393	Triacylglycerol (51:2) levels	2	27508073	C	T	-0.127915	0.017439	0.650878	7149	2.45547e-13	rs1260326	53.8022
GCST90277393	Triacylglycerol (51:2) levels	11	116778201	C	G	-0.212239	0.0231231	0.848991	7149	5.5964e-20	rs964184	84.2477
GCST90277394	Triacylglycerol (51:3) levels	2	21002409	T	C	0.107098	0.0186743	0.727594	7119	1.01247e-08	rs1042034	32.8908
GCST90277394	Triacylglycerol (51:3) levels	2	27508073	C	T	-0.13791	0.0174639	0.650878	7119	3.27832e-15	rs1260326	62.3604
GCST90277394	Triacylglycerol (51:3) levels	7	73597712	A	G	-0.150726	0.0254703	0.121986	7119	3.41151e-09	rs35332062	35.0194
GCST90277394	Triacylglycerol (51:3) levels	8	19967156	T	C	-0.105751	0.0189806	0.261072	7119	2.61547e-08	rs15285	31.042
GCST90277394	Triacylglycerol (51:3) levels	11	116778201	C	G	-0.249339	0.0230918	0.848991	7119	5.67191e-27	rs964184	116.591
GCST90277394	Triacylglycerol (51:3) levels	19	19269704	G	A	-0.225594	0.038043	0.0535314	7119	3.16572e-09	rs187429064	35.1646
GCST90277395	Triacylglycerol (51:4) levels	2	27508073	C	T	-0.134885	0.020271	0.650878	5237	3.13384e-11	rs1260326	44.2769
GCST90277395	Triacylglycerol (51:4) levels	11	116778201	C	G	-0.240257	0.0262015	0.848991	5237	6.65484e-20	rs964184	84.0814
GCST90277396	Triacylglycerol (52:2) levels	2	27508073	C	T	-0.121972	0.0174249	0.650878	7168	2.78913e-12	rs1260326	48.9982
GCST90277396	Triacylglycerol (52:2) levels	7	73597712	A	G	-0.140787	0.0253953	0.121986	7168	3.06085e-08	rs35332062	30.734
GCST90277396	Triacylglycerol (52:2) levels	8	19967156	T	C	-0.106116	0.0189299	0.261072	7168	2.14783e-08	rs15285	31.4243
GCST90277396	Triacylglycerol (52:2) levels	11	116778201	C	G	-0.248032	0.0230353	0.848991	7168	7.82786e-27	rs964184	115.939
GCST90277397	Triacylglycerol (52:3) levels	1	230156121	C	T	-0.113908	0.0195531	0.76854	7173	5.92759e-09	rs2352723	33.9373
GCST90277397	Triacylglycerol (52:3) levels	2	21002409	T	C	0.109622	0.0185953	0.727594	7173	3.90044e-09	rs1042034	34.7527
GCST90277397	Triacylglycerol (52:3) levels	2	27508073	C	T	-0.1368	0.0173892	0.650878	7173	4.15512e-15	rs1260326	61.8889
GCST90277397	Triacylglycerol (52:3) levels	7	73597712	A	G	-0.159821	0.0253607	0.121986	7173	3.10985e-10	rs35332062	39.7141
GCST90277397	Triacylglycerol (52:3) levels	8	19970337	A	C	-0.129273	0.0184745	0.278826	7173	2.83835e-12	rs10105606	48.9633
GCST90277397	Triacylglycerol (52:3) levels	11	116778201	C	G	-0.298768	0.0229343	0.848991	7173	2.31128e-38	rs964184	169.706
GCST90277398	Triacylglycerol (52:4) levels	1	230167404	T	C	-0.116701	0.0199235	0.77689	7174	4.89702e-09	rs10779836	34.3098
GCST90277398	Triacylglycerol (52:4) levels	2	21002409	T	C	0.105937	0.0186017	0.727594	7174	1.27909e-08	rs1042034	32.4332
GCST90277398	Triacylglycerol (52:4) levels	2	27508073	C	T	-0.138643	0.0173914	0.650878	7174	1.80048e-15	rs1260326	63.5516
GCST90277398	Triacylglycerol (52:4) levels	7	73598455	G	A	-0.141228	0.0253734	0.122045	7174	2.69795e-08	rs79624003	30.9802
GCST90277398	Triacylglycerol (52:4) levels	8	19970337	A	C	-0.125	0.0184781	0.278826	7174	1.43779e-11	rs10105606	45.762
GCST90277398	Triacylglycerol (52:4) levels	11	116778201	C	G	-0.284469	0.0229562	0.848991	7174	6.52661e-35	rs964184	153.557
GCST90277398	Triacylglycerol (52:4) levels	19	19269704	G	A	-0.206396	0.0377875	0.0535314	7174	4.85911e-08	rs187429064	29.8336
GCST90277399	Triacylglycerol (52:5) levels	2	27508073	C	T	-0.153998	0.0173861	0.650878	7172	1.01416e-18	rs1260326	78.4559
GCST90277399	Triacylglycerol (52:5) levels	8	19970337	A	C	-0.11177	0.0184925	0.278826	7172	1.57555e-09	rs10105606	36.5308
GCST90277399	Triacylglycerol (52:5) levels	11	116778201	C	G	-0.25138	0.0230296	0.848991	7172	1.5894e-27	rs964184	119.149
GCST90277399	Triacylglycerol (52:5) levels	19	19269704	G	A	-0.241485	0.0377919	0.0535314	7172	1.76091e-10	rs187429064	40.8303
GCST90277400	Triacylglycerol (52:6) levels	2	27508073	C	T	-0.132332	0.0182059	0.650878	6554	4.04321e-13	rs1260326	52.833
GCST90277400	Triacylglycerol (52:6) levels	11	61790354	C	T	-0.132421	0.0177592	0.408673	6554	1.00143e-13	rs102274	55.599
GCST90277400	Triacylglycerol (52:6) levels	11	116778201	C	G	-0.203377	0.0240826	0.848991	6554	3.69579e-17	rs964184	71.3176
GCST90277400	Triacylglycerol (52:6) levels	19	19347579	G	A	-0.275409	0.03997	0.0538013	6554	6.07768e-12	rs182611493	47.4775
GCST90277401	Triacylglycerol (53:2) levels	2	27508073	C	T	-0.118757	0.0176248	0.650878	6996	1.72842e-11	rs1260326	45.4015
GCST90277401	Triacylglycerol (53:2) levels	11	116778201	C	G	-0.23275	0.0232957	0.848991	6996	2.37964e-23	rs964184	99.8224
GCST90277402	Triacylglycerol (53:3) levels	1	220806736	A	C	0.124297	0.0216296	0.18474	7113	9.46542e-09	rs34621709	33.0236
GCST90277402	Triacylglycerol (53:3) levels	2	27508073	C	T	-0.137329	0.0174712	0.650878	7113	4.3731e-15	rs1260326	61.7844
GCST90277402	Triacylglycerol (53:3) levels	7	73597712	A	G	-0.147817	0.0255395	0.121986	7113	7.42677e-09	rs35332062	33.4984
GCST90277402	Triacylglycerol (53:3) levels	8	19967156	T	C	-0.111495	0.0190025	0.261072	7113	4.62474e-09	rs15285	34.4262
GCST90277402	Triacylglycerol (53:3) levels	11	61814292	C	T	0.104036	0.017314	0.382915	7113	1.95756e-09	rs174560	36.1054
GCST90277402	Triacylglycerol (53:3) levels	11	116778201	C	G	-0.282676	0.0230351	0.848991	7113	2.83144e-34	rs964184	150.591
GCST90277403	Triacylglycerol (53:4) levels	2	27508073	C	T	-0.135867	0.0182638	0.650878	6479	1.14037e-13	rs1260326	55.3408
GCST90277403	Triacylglycerol (53:4) levels	8	19970337	A	C	-0.111559	0.0195926	0.278826	6479	1.29356e-08	rs10105606	32.4209
GCST90277403	Triacylglycerol (53:4) levels	8	59088496	C	T	0.126045	0.0222721	0.190649	6479	1.58208e-08	rs7846649	32.0279
GCST90277403	Triacylglycerol (53:4) levels	11	116778201	C	G	-0.274267	0.0239848	0.848991	6479	5.38619e-30	rs964184	130.76
GCST90277404	Triacylglycerol (54:3) levels	1	220800221	T	C	-0.117209	0.0182472	0.693358	7162	1.41679e-10	rs2642442	41.26
GCST90277404	Triacylglycerol (54:3) levels	8	19970337	A	C	-0.113372	0.0185179	0.278826	7162	9.68965e-10	rs10105606	37.4825
GCST90277404	Triacylglycerol (54:3) levels	11	61814292	C	T	0.133389	0.0172332	0.382915	7162	1.12578e-14	rs174560	59.9112
GCST90277404	Triacylglycerol (54:3) levels	11	116778201	C	G	-0.285852	0.0229895	0.848991	7162	3.91056e-35	rs964184	154.605
GCST90277405	Triacylglycerol (54:4) levels	1	220800221	T	C	-0.12007	0.0182274	0.693358	7165	4.78751e-11	rs2642442	43.393
GCST90277405	Triacylglycerol (54:4) levels	2	21002409	T	C	0.102084	0.0186281	0.727594	7165	4.37675e-08	rs1042034	30.0316
GCST90277405	Triacylglycerol (54:4) levels	2	27508073	C	T	-0.104794	0.0174374	0.650878	7165	1.94511e-09	rs1260326	36.1168
GCST90277405	Triacylglycerol (54:4) levels	8	19970337	A	C	-0.123972	0.0184983	0.278826	7165	2.2103e-11	rs10105606	44.9142
GCST90277405	Triacylglycerol (54:4) levels	11	61858798	G	C	0.0982863	0.017409	0.371513	7165	1.70601e-08	rs174604	31.8741
GCST90277405	Triacylglycerol (54:4) levels	11	116778201	C	G	-0.300507	0.02294	0.848991	7165	9.12114e-39	rs964184	171.602
GCST90277406	Triacylglycerol (54:5) levels	1	220805303	T	C	0.13011	0.0234147	0.151717	7146	2.84378e-08	rs17596144	30.8776
GCST90277406	Triacylglycerol (54:5) levels	2	27508073	C	T	-0.121773	0.0174496	0.650878	7146	3.24304e-12	rs1260326	48.7002
GCST90277406	Triacylglycerol (54:5) levels	8	19970337	A	C	-0.115785	0.0185403	0.278826	7146	4.47217e-10	rs10105606	39.0006
GCST90277406	Triacylglycerol (54:5) levels	11	116778201	C	G	-0.267635	0.0230041	0.848991	7146	5.21734e-31	rs964184	135.355
GCST90277407	Triacylglycerol (54:6) levels	2	27508073	C	T	-0.112094	0.0175579	0.650878	7066	1.83006e-10	rs1260326	40.7586
GCST90277407	Triacylglycerol (54:6) levels	11	61811991	G	A	-0.0983213	0.0171242	0.405862	7066	9.75404e-09	rs174554	32.9666
GCST90277407	Triacylglycerol (54:6) levels	11	116778201	C	G	-0.218451	0.0232033	0.848991	7066	6.27225e-21	rs964184	88.6357
GCST90277408	Triacylglycerol (54:7) levels	2	27508073	C	T	-0.102768	0.0178383	0.650878	6828	8.71709e-09	rs1260326	33.1901
GCST90277408	Triacylglycerol (54:7) levels	11	61843278	A	G	-0.126039	0.0174167	0.409877	6828	5.0926e-13	rs174584	52.3695
GCST90277408	Triacylglycerol (54:7) levels	11	116778201	C	G	-0.174362	0.0236102	0.848991	6828	1.7012e-13	rs964184	54.5386
GCST90277408	Triacylglycerol (54:7) levels	19	19347579	G	A	-0.226929	0.0387729	0.0538013	6828	5.05122e-09	rs182611493	34.255
GCST90277409	Triacylglycerol (56:3) levels	1	220805303	T	C	0.161914	0.0250548	0.151717	6172	1.10827e-10	rs17596144	41.7625
GCST90277409	Triacylglycerol (56:3) levels	11	61814292	C	T	0.169992	0.0184354	0.382915	6172	3.9501e-20	rs174560	85.026
GCST90277409	Triacylglycerol (56:3) levels	11	116778201	C	G	-0.237574	0.0244849	0.848991	6172	4.19419e-22	rs964184	94.1458
GCST90277409	Triacylglycerol (56:3) levels	19	44908822	T	C	0.219564	0.0399077	0.053066	6172	3.90648e-08	rs7412	30.2698
GCST90277410	Triacylglycerol (56:4) levels	1	220806736	A	C	0.147757	0.0237857	0.18474	5820	5.58155e-10	rs34621709	38.5891
GCST90277410	Triacylglycerol (56:4) levels	11	61851136	G	A	0.135582	0.0187148	0.418474	5820	4.88821e-13	rs174592	52.4848
GCST90277410	Triacylglycerol (56:4) levels	11	116778201	C	G	-0.241533	0.0253327	0.848991	5820	2.14102e-21	rs964184	90.9055
GCST90277411	Triacylglycerol (56:5) levels	8	20005513	T	C	-0.13322	0.0212071	0.28049	5490	3.59743e-10	rs1441764	39.4617
GCST90277411	Triacylglycerol (56:5) levels	11	61856709	C	T	0.153666	0.0194623	0.580289	5490	3.44949e-15	rs97384	62.3401
GCST90277411	Triacylglycerol (56:5) levels	11	116778201	C	G	-0.210098	0.0257895	0.848991	5490	4.57899e-16	rs964184	66.3679
GCST90277411	Triacylglycerol (56:5) levels	22	43928847	G	C	0.145068	0.0226557	0.223876	5490	1.64535e-10	rs738409	41.0004
GCST90277412	Triacylglycerol (56:6) levels	2	27508073	C	T	-0.117623	0.0174272	0.650878	7151	1.59895e-11	rs1260326	45.5543
GCST90277412	Triacylglycerol (56:6) levels	8	19970337	A	C	-0.130099	0.0184959	0.278826	7151	2.19001e-12	rs10105606	49.4763
GCST90277412	Triacylglycerol (56:6) levels	11	61781553	A	G	-0.232626	0.0168483	0.408601	7151	8.16669e-43	rs174533	190.636
GCST90277412	Triacylglycerol (56:6) levels	11	116778201	C	G	-0.241125	0.0230593	0.848991	7151	2.0703e-25	rs964184	109.343
GCST90277412	Triacylglycerol (56:6) levels	19	19269704	G	A	-0.29671	0.0378622	0.0535314	7151	5.28121e-15	rs187429064	61.4119
GCST90277412	Triacylglycerol (56:6) levels	19	44912383	A	G	0.193761	0.0310538	0.0774371	7151	4.63703e-10	rs445925	38.9317
GCST90277412	Triacylglycerol (56:6) levels	22	43928847	G	C	0.178158	0.0199771	0.223876	7151	5.90229e-19	rs738409	79.5327
GCST90277413	Triacylglycerol (56:6) levels	2	27508073	C	T	-0.0986077	0.017493	0.650878	7148	1.79457e-08	rs1260326	31.7755
GCST90277413	Triacylglycerol (56:7) levels	8	19967357	A	G	-0.125596	0.0191807	0.252552	7148	6.22026e-11	rs3916027	42.8768
GCST90277413	Triacylglycerol (56:7) levels	11	61811991	G	A	-0.161329	0.0169773	0.405862	7148	2.72269e-21	rs174554	90.3
GCST90277413	Triacylglycerol (56:7) levels	11	116778201	C	G	-0.21606	0.0231287	0.848991	7148	1.24227e-20	rs964184	87.2662
GCST90277413	Triacylglycerol (56:7) levels	19	19347579	G	A	-0.271402	0.0378675	0.0538013	7148	8.41535e-13	rs182611493	51.368
GCST90277414	Triacylglycerol (56:8) levels	8	19998749	G	T	-0.111259	0.019165	0.270879	6800	6.70434e-09	rs2165558	33.7018
GCST90277414	Triacylglycerol (56:8) levels	11	61779120	G	A	-0.140703	0.0174593	0.414119	6800	9.00814e-16	rs174530	64.9461
GCST90277414	Triacylglycerol (56:8) levels	11	68794860	T	C	-0.136513	0.0240752	0.155986	6800	1.48215e-08	rs2229738	32.152
GCST90277414	Triacylglycerol (56:8) levels	11	116778201	C	G	-0.193524	0.0237798	0.848991	6800	4.72978e-16	rs964184	66.2298
GCST90277414	Triacylglycerol (56:8) levels	19	19347579	G	A	-0.258669	0.0393302	0.0538013	6800	5.15326e-11	rs182611493	43.255
GCST90277415	Triacylglycerol (58:7) levels	2	27508073	C	T	-0.119307	0.020014	0.650878	5403	2.65937e-09	rs1260326	35.5356
GCST90277415	Triacylglycerol (58:7) levels	8	19967156	T	C	-0.123238	0.0219238	0.261072	5403	1.98902e-08	rs15285	31.5979
GCST90277415	Triacylglycerol (58:7) levels	11	61790331	C	T	-0.159446	0.0196487	0.410377	5403	5.95425e-16	rs102275	65.8506
GCST90277415	Triacylglycerol (58:7) levels	11	116778201	C	G	-0.210452	0.026272	0.848991	5403	1.38406e-15	rs964184	64.1682
GCST90277415	Triacylglycerol (58:7) levels	19	44912383	A	G	0.220749	0.0354449	0.0774371	5403	5.07593e-10	rs445925	38.7873
GCST90277415	Triacylglycerol (58:7) levels	22	43932163	C	T	0.114462	0.019659	0.39119	5403	6.12587e-09	rs1883350	33.9
GCST90277416	Triacylglycerol (58:8) levels	11	116778201	C	G	-0.171438	0.0244087	0.848991	6384	2.38118e-12	rs964184	49.3316
GCST90277416	Triacylglycerol (58:8) levels	19	19347579	G	A	-0.243531	0.0407474	0.0538013	6384	2.39728e-09	rs182611493	35.7198

## Sheet: Supplementary Table 3
Supplementary Table 3. Mendelian randomization estimates of the causal relationships between lipidomic and large artery stroke derived from various models.
ID.exposure	Trait.exposure	Method	nsnp	Beta	Standard error	P value	OR	Lower OR	Upper OR
GCST90277240	Sterol ester (27:1/16:0) levels	Weighted median	3	0.261333	0.0806492	0.00119377	1.29866	1.10878	1.52106
GCST90277240	Sterol ester (27:1/16:0) levels	MR Egger	3	0.32064	0.433671	0.594691	1.37801	0.588984	3.22404
GCST90277240	Sterol ester (27:1/16:0) levels	Inverse variance weighted	3	0.250375	0.102878	0.014945	1.28451	1.04994	1.57148
GCST90277242	Sterol ester (27:1/17:0) levels	Inverse variance weighted	2	0.142517	0.140522	0.310486	1.15317	0.875548	1.51883
GCST90277244	Sterol ester (27:1/18:0) levels	Weighted median	7	0.285816	0.0974831	0.0033684	1.33085	1.09938	1.61104
GCST90277244	Sterol ester (27:1/18:0) levels	MR Egger	7	0.186251	0.35801	0.625103	1.20472	0.597233	2.43014
GCST90277244	Sterol ester (27:1/18:0) levels	Inverse variance weighted	7	0.236203	0.105455	0.0251018	1.26643	1.02995	1.55721
GCST90277246	Sterol ester (27:1/18:2) levels	Weighted median	4	0.0717081	0.112427	0.52359	1.07434	0.861873	1.33919
GCST90277246	Sterol ester (27:1/18:2) levels	MR Egger	4	0.13053	0.324382	0.726327	1.13943	0.603349	2.15183
GCST90277246	Sterol ester (27:1/18:2) levels	Inverse variance weighted	4	-0.0608062	0.140852	0.665957	0.941006	0.713998	1.24019
GCST90277247	Sterol ester (27:1/18:3) levels	Weighted median	3	0.200107	0.103848	0.0539892	1.22153	0.996571	1.49728
GCST90277247	Sterol ester (27:1/18:3) levels	MR Egger	3	0.968722	0.279726	0.178961	2.63458	1.52266	4.55846
GCST90277247	Sterol ester (27:1/18:3) levels	Inverse variance weighted	3	0.203816	0.174848	0.243747	1.22607	0.870326	1.72723
GCST90277248	Sterol ester (27:1/20:2) levels	Weighted median	3	0.104627	0.0843145	0.214639	1.1103	0.941172	1.30981
GCST90277248	Sterol ester (27:1/20:2) levels	MR Egger	3	-0.0315837	1.10093	0.981742	0.96891	0.111984	8.38323
GCST90277248	Sterol ester (27:1/20:2) levels	Inverse variance weighted	3	0.128527	0.11951	0.282172	1.13715	0.899684	1.4373
GCST90277249	Sterol ester (27:1/20:3) levels	Weighted median	3	-0.0650151	0.0780769	0.405011	0.937053	0.804089	1.09201
GCST90277249	Sterol ester (27:1/20:3) levels	MR Egger	3	-0.110185	0.920917	0.924191	0.895668	0.147315	5.44563
GCST90277249	Sterol ester (27:1/20:3) levels	Inverse variance weighted	3	0.00312965	0.175914	0.985806	1.00313	0.710588	1.41612
GCST90277250	Sterol ester (27:1/20:4) levels	Weighted median	5	0.0984697	0.0287019	0.00060187	1.10348	1.04312	1.16734
GCST90277250	Sterol ester (27:1/20:4) levels	MR Egger	5	0.164767	0.0452648	0.0357398	1.17912	1.07901	1.28851
GCST90277250	Sterol ester (27:1/20:4) levels	Inverse variance weighted	5	0.0867861	0.0342053	0.0111739	1.09066	1.01994	1.16629
GCST90277251	Sterol ester (27:1/20:5) levels	Inverse variance weighted	2	0.141293	0.0460603	0.00215804	1.15176	1.05234	1.26058
GCST90277252	Sterol ester (27:1/22:6) levels	Inverse variance weighted	2	0.311651	0.0878164	0.000386858	1.36568	1.14973	1.62218
GCST90277253	Ceramide (d40:1) levels	Weighted median	5	-0.08733	0.0634022	0.16839	0.916375	0.80929	1.03763
GCST90277253	Ceramide (d40:1) levels	MR Egger	5	-0.0884209	0.169208	0.637418	0.915376	0.657002	1.27536
GCST90277253	Ceramide (d40:1) levels	Inverse variance weighted	5	-0.0810529	0.0579662	0.16203	0.922145	0.823109	1.0331
GCST90277254	Ceramide (d40:2) levels	Inverse variance weighted	2	-0.111496	0.0682881	0.102525	0.894495	0.782438	1.0226
GCST90277255	Ceramide (d42:1) levels	Inverse variance weighted	2	-0.0908235	0.0746386	0.223664	0.913179	0.7889	1.05704
GCST90277256	Ceramide (d42:2) levels	Weighted median	7	-0.0640119	0.0606906	0.291551	0.937994	0.832797	1.05648
GCST90277256	Ceramide (d42:2) levels	MR Egger	7	-0.148214	0.177402	0.441536	0.862246	0.609009	1.22079
GCST90277256	Ceramide (d42:2) levels	Inverse variance weighted	7	-0.0448672	0.0606121	0.459157	0.956124	0.849025	1.07673
GCST90277260	Diacylglycerol (16:1_18:1) levels	Inverse variance weighted	2	-0.0792708	0.123294	0.520261	0.92379	0.725477	1.17631
GCST90277261	Diacylglycerol (18:1_18:1) levels	Weighted median	5	-0.0475748	0.0797112	0.550614	0.953539	0.815618	1.11478
GCST90277261	Diacylglycerol (18:1_18:1) levels	MR Egger	5	-0.00704083	0.338494	0.984711	0.992984	0.511459	1.92785
GCST90277261	Diacylglycerol (18:1_18:1) levels	Inverse variance weighted	5	-0.0261553	0.10456	0.802475	0.974184	0.793665	1.19576
GCST90277262	Diacylglycerol (18:1_18:2) levels	Weighted median	5	-0.0356418	0.0716227	0.618743	0.964986	0.838599	1.11042
GCST90277262	Diacylglycerol (18:1_18:2) levels	MR Egger	5	-0.180702	0.159424	0.339408	0.834684	0.610686	1.14085
GCST90277262	Diacylglycerol (18:1_18:2) levels	Inverse variance weighted	5	0.00906156	0.061775	0.88338	1.0091	0.894029	1.13899
GCST90277264	Phosphatidylcholine (16:0_0:0) levels	Inverse variance weighted	2	-0.21708	0.146635	0.138765	0.804866	0.603816	1.07286
GCST90277267	Phosphatidylcholine (18:2_0:0) levels	Inverse variance weighted	2	-0.381229	0.121228	0.00166245	0.683022	0.538571	0.866215
GCST90277268	Phosphatidylcholine (20:4_0:0) levels	Weighted median	3	-0.0602143	0.114509	0.598993	0.941563	0.752276	1.17848
GCST90277268	Phosphatidylcholine (20:4_0:0) levels	MR Egger	3	0.462816	0.686765	0.622486	1.58854	0.41344	6.10358
GCST90277268	Phosphatidylcholine (20:4_0:0) levels	Inverse variance weighted	3	-0.111903	0.0948243	0.237959	0.894131	0.742481	1.07676
GCST90277269	Phosphatidylethanolamine (18:0_0:0) levels	Inverse variance weighted	2	-0.149137	0.137306	0.277408	0.861451	0.658193	1.12748
GCST90277271	Phosphatidylethanolamine (18:2_0:0) levels	Inverse variance weighted	2	-0.136511	0.0525077	0.00932721	0.872397	0.78708	0.966962
GCST90277274	Phosphatidylcholine (14:0_18:2) levels	Inverse variance weighted	2	-0.191257	0.190661	0.3158	0.82592	0.568387	1.20014
GCST90277276	Phosphatidylcholine (15:0_18:2) levels	Weighted median	6	-0.17519	0.0564899	0.001927	0.839298	0.75133	0.937565
GCST90277276	Phosphatidylcholine (15:0_18:2) levels	MR Egger	6	-0.23695	0.1593	0.211109	0.789031	0.577424	1.07818
GCST90277276	Phosphatidylcholine (15:0_18:2) levels	Inverse variance weighted	6	-0.163924	0.0664375	0.0136122	0.848807	0.745171	0.966855
GCST90277277	Phosphatidylcholine (16:0_16:0) levels	Weighted median	4	0.240894	0.101173	0.0172652	1.27239	1.04352	1.55146
GCST90277277	Phosphatidylcholine (16:0_16:0) levels	MR Egger	4	5.47591	3.21936	0.231061	238.869	0.434295	131382
GCST90277277	Phosphatidylcholine (16:0_16:0) levels	Inverse variance weighted	4	0.161389	0.183458	0.379019	1.17514	0.820215	1.68365
GCST90277281	Phosphatidylcholine (16:0_18:1) levels	Inverse variance weighted	2	-0.00761175	0.14884	0.959214	0.992417	0.741309	1.32859
GCST90277282	Phosphatidylcholine (16:0_18:2) levels	Inverse variance weighted	7	-0.165423	0.0517882	0.00140209	0.847535	0.765728	0.938082
GCST90277282	Phosphatidylcholine (16:0_18:2) levels	Weighted median	7	-0.182398	0.0532725	0.000617365	0.83327	0.750653	0.924979
GCST90277282	Phosphatidylcholine (16:0_18:2) levels	MR Egger	7	-0.297026	0.113159	0.0468229	0.743024	0.595223	0.927526
GCST90277283	Phosphatidylcholine (16:0_18:3) levels	Weighted median	3	-0.310465	0.156903	0.0478485	0.733106	0.539025	0.997068
GCST90277283	Phosphatidylcholine (16:0_18:3) levels	MR Egger	3	1.14372	7.20867	0.89983	3.13841	2.29385e-06	4.29391e+06
GCST90277283	Phosphatidylcholine (16:0_18:3) levels	Inverse variance weighted	3	-0.347378	0.16502	0.035285	0.706538	0.511291	0.976344
GCST90277285	Phosphatidylcholine (16:0_20:2) levels	Inverse variance weighted	5	-0.212938	0.0613252	0.00051607	0.808206	0.716673	0.91143
GCST90277285	Phosphatidylcholine (16:0_20:2) levels	Weighted median	5	-0.225973	0.0679096	0.000876107	0.79774	0.698321	0.911312
GCST90277285	Phosphatidylcholine (16:0_20:2) levels	MR Egger	5	-0.352405	0.137983	0.0836519	0.702996	0.536413	0.92131
GCST90277287	Phosphatidylcholine (16:0_20:4) levels	Weighted median	3	0.0976146	0.0321637	0.00240591	1.10254	1.03518	1.17428
GCST90277287	Phosphatidylcholine (16:0_20:4) levels	MR Egger	3	0.242566	0.0654874	0.167871	1.27452	1.12099	1.44907
GCST90277287	Phosphatidylcholine (16:0_20:4) levels	Inverse variance weighted	3	0.0929911	0.0570041	0.102826	1.09745	0.981438	1.22718
GCST90277293	Phosphatidylcholine (16:1_18:1) levels	Weighted median	4	-0.117154	0.100736	0.244834	0.889448	0.730084	1.0836
GCST90277293	Phosphatidylcholine (16:1_18:1) levels	MR Egger	4	-0.453427	0.27304	0.23866	0.635446	0.372103	1.08516
GCST90277293	Phosphatidylcholine (16:1_18:1) levels	Inverse variance weighted	4	-0.155627	0.0761281	0.0409262	0.855879	0.737243	0.993605
GCST90277294	Phosphatidylcholine (16:1_18:2) levels	Inverse variance weighted	7	-0.159587	0.043842	0.00027258	0.852496	0.7823	0.92899
GCST90277294	Phosphatidylcholine (16:1_18:2) levels	Weighted median	7	-0.164231	0.0493953	0.000884737	0.848546	0.770246	0.934806
GCST90277294	Phosphatidylcholine (16:1_18:2) levels	MR Egger	7	-0.230383	0.0831716	0.0393669	0.79423	0.67476	0.934853
GCST90277297	Phosphatidylcholine (17:0_18:2) levels	Inverse variance weighted	3	-0.197218	0.065205	0.00248979	0.821012	0.722513	0.932939
GCST90277297	Phosphatidylcholine (17:0_18:2) levels	Weighted median	3	-0.1949	0.0695909	0.00509998	0.822917	0.717991	0.943177
GCST90277297	Phosphatidylcholine (17:0_18:2) levels	MR Egger	3	-0.361069	0.21208	0.338095	0.696931	0.459901	1.05613
GCST90277298	Phosphatidylcholine (17:0_20:4) levels	Weighted median	4	0.106244	0.0338124	0.00167701	1.11209	1.04078	1.18829
GCST90277298	Phosphatidylcholine (17:0_20:4) levels	MR Egger	4	0.231122	0.059898	0.0610763	1.26001	1.12044	1.41697
GCST90277298	Phosphatidylcholine (17:0_20:4) levels	Inverse variance weighted	4	0.0925556	0.0570391	0.10466	1.09697	0.980943	1.22673
GCST90277299	Phosphatidylcholine (18:0_18:1) levels	Inverse variance weighted	2	0.0285666	0.168817	0.865626	1.02898	0.739106	1.43254
GCST90277300	Phosphatidylcholine (18:0_18:2) levels	Inverse variance weighted	5	-0.212485	0.0863688	0.0138855	0.808572	0.682653	0.957717
GCST90277300	Phosphatidylcholine (18:0_18:2) levels	Weighted median	5	-0.232509	0.0715195	0.00115006	0.792543	0.688881	0.911804
GCST90277300	Phosphatidylcholine (18:0_18:2) levels	MR Egger	5	-0.281871	0.312435	0.433462	0.754371	0.408917	1.39167
GCST90277303	Phosphatidylcholine (18:0_20:3) levels	Weighted median	3	-0.0973438	0.0792716	0.219455	0.907244	0.776688	1.05975
GCST90277303	Phosphatidylcholine (18:0_20:3) levels	MR Egger	3	-0.388426	0.258659	0.374003	0.678123	0.408445	1.12586
GCST90277303	Phosphatidylcholine (18:0_20:3) levels	Inverse variance weighted	3	-0.0681624	0.0734811	0.353606	0.934109	0.808815	1.07881
GCST90277304	Phosphatidylcholine (18:0_20:4) levels	Inverse variance weighted	4	0.090749	0.0271017	0.000812612	1.09499	1.03835	1.15473
GCST90277304	Phosphatidylcholine (18:0_20:4) levels	Weighted median	4	0.0968086	0.0278283	0.000503688	1.10165	1.04317	1.16341
GCST90277304	Phosphatidylcholine (18:0_20:4) levels	MR Egger	4	0.108553	0.0512254	0.168216	1.11466	1.00818	1.23239
GCST90277305	Phosphatidylcholine (18:0_20:5) levels	Inverse variance weighted	2	0.135295	0.0440106	0.00211105	1.14487	1.05026	1.24802
GCST90277306	Phosphatidylcholine (18:0_22:5) levels	Inverse variance weighted	2	0.190082	0.0637944	0.00288619	1.20935	1.06721	1.37042
GCST90277307	Phosphatidylcholine (18:0_22:6) levels	Inverse variance weighted	2	0.369437	0.0981622	0.000167529	1.44692	1.19368	1.75389
GCST90277308	Phosphatidylcholine (18:1_18:1) levels	Inverse variance weighted	4	-0.288136	0.0842829	0.000629271	0.74966	0.635508	0.884316
GCST90277308	Phosphatidylcholine (18:1_18:1) levels	Weighted median	4	-0.341204	0.0872113	9.14e-05	0.710914	0.599213	0.843437
GCST90277308	Phosphatidylcholine (18:1_18:1) levels	MR Egger	4	-0.495634	0.32262	0.264269	0.609184	0.32369	1.14649
GCST90277309	Phosphatidylcholine (18:1_18:2) levels	Inverse variance weighted	5	-0.196194	0.0437124	7.18e-06	0.821853	0.754372	0.895371
GCST90277309	Phosphatidylcholine (18:1_18:2) levels	Weighted median	5	-0.196058	0.0469586	2.98e-05	0.821965	0.749689	0.901208
GCST90277309	Phosphatidylcholine (18:1_18:2) levels	MR Egger	5	-0.166578	0.0872635	0.152289	0.846557	0.71347	1.00447
GCST90277311	Phosphatidylcholine (18:1_20:2) levels	Inverse variance weighted	3	-0.125883	0.0406445	0.00195371	0.881718	0.814202	0.954832
GCST90277311	Phosphatidylcholine (18:1_20:2) levels	Weighted median	3	-0.130961	0.0420041	0.0018219	0.877252	0.807922	0.95253
GCST90277311	Phosphatidylcholine (18:1_20:2) levels	MR Egger	3	-0.151623	0.108369	0.395049	0.859312	0.694872	1.06267
GCST90277312	Phosphatidylcholine (18:1_20:3) levels	Inverse variance weighted	2	-0.136271	0.0898245	0.129247	0.872606	0.731742	1.04059
GCST90277313	Phosphatidylcholine (18:1_20:4) levels	Weighted median	5	0.124479	0.0375496	0.000916211	1.13256	1.0522	1.21906
GCST90277313	Phosphatidylcholine (18:1_20:4) levels	MR Egger	5	0.274184	0.0647991	0.0241522	1.31546	1.15856	1.4936
GCST90277313	Phosphatidylcholine (18:1_20:4) levels	Inverse variance weighted	5	0.0907785	0.0611939	0.137954	1.09503	0.971259	1.23456
GCST90277314	Phosphatidylcholine (18:2_18:2) levels	Inverse variance weighted	3	-0.268662	0.0785236	0.000622968	0.764402	0.655362	0.891584
GCST90277314	Phosphatidylcholine (18:2_18:2) levels	Weighted median	3	-0.310403	0.0741225	2.82e-05	0.733151	0.634014	0.847789
GCST90277314	Phosphatidylcholine (18:2_18:2) levels	MR Egger	3	-0.477931	0.202411	0.255037	0.620065	0.417005	0.922004
GCST90277317	Phosphatidylcholine (18:2_20:4) levels	Weighted median	3	0.149287	0.11404	0.190508	1.16101	0.928457	1.4518
GCST90277317	Phosphatidylcholine (18:2_20:4) levels	MR Egger	3	1.14522	0.829498	0.39907	3.14313	0.618415	15.9752
GCST90277317	Phosphatidylcholine (18:2_20:4) levels	Inverse variance weighted	3	0.157351	0.224371	0.483117	1.17041	0.75396	1.81687
GCST90277319	Phosphatidylcholine (O-16:0_16:1) levels	Inverse variance weighted	2	-0.154257	0.19277	0.423586	0.857051	0.587378	1.25054
GCST90277320	Phosphatidylcholine (O-16:0_18:1) levels	Weighted median	3	-0.0689784	0.154062	0.654347	0.933347	0.690085	1.26236
GCST90277320	Phosphatidylcholine (O-16:0_18:1) levels	MR Egger	3	-1.40935	0.996719	0.391875	0.244303	0.0346342	1.72327
GCST90277320	Phosphatidylcholine (O-16:0_18:1) levels	Inverse variance weighted	3	-0.144156	0.124799	0.248049	0.865753	0.677896	1.10567
GCST90277321	Phosphatidylcholine (O-16:0_18:2) levels	Inverse variance weighted	2	-0.388455	0.0958932	5.1e-05	0.678104	0.561915	0.818318
GCST90277322	Phosphatidylcholine (O-16:0_20:3) levels	Inverse variance weighted	2	-0.189071	0.111666	0.0904189	0.827727	0.665021	1.03024
GCST90277323	Phosphatidylcholine (O-16:0_20:4) levels	Inverse variance weighted	2	0.180927	0.049489	0.000256286	1.19833	1.08755	1.32039
GCST90277327	Phosphatidylcholine (O-16:1_18:1) levels	Weighted median	3	0.023809	0.130891	0.855661	1.02409	0.792362	1.3236
GCST90277327	Phosphatidylcholine (O-16:1_18:1) levels	MR Egger	3	0.221987	0.951566	0.854095	1.24856	0.193383	8.06116
GCST90277327	Phosphatidylcholine (O-16:1_18:1) levels	Inverse variance weighted	3	-0.0606433	0.137208	0.658504	0.941159	0.719232	1.23156
GCST90277328	Phosphatidylcholine (O-16:1_18:2) levels	Inverse variance weighted	2	-0.134448	0.195964	0.492659	0.874198	0.595391	1.28356
GCST90277329	Phosphatidylcholine (O-16:1_20:3) levels	Weighted median	3	-0.0986976	0.0980432	0.314091	0.906017	0.747619	1.09797
GCST90277329	Phosphatidylcholine (O-16:1_20:3) levels	MR Egger	3	-0.314202	0.473587	0.627085	0.730372	0.288681	1.84786
GCST90277329	Phosphatidylcholine (O-16:1_20:3) levels	Inverse variance weighted	3	-0.0713457	0.0846214	0.399163	0.93114	0.788831	1.09912
GCST90277330	Phosphatidylcholine (O-16:1_20:4) levels	Inverse variance weighted	2	0.0617388	0.0839904	0.462297	1.06368	0.902233	1.25403
GCST90277331	Phosphatidylcholine (O-16:2_18:0) levels	Inverse variance weighted	2	-0.0632139	0.0742962	0.39486	0.938743	0.81153	1.0859
GCST90277336	Phosphatidylcholine (O-18:0_20:4) levels	Inverse variance weighted	2	0.176494	0.10708	0.0993018	1.19303	0.967169	1.47163
GCST90277337	Phosphatidylcholine (O-18:1_16:0) levels	Inverse variance weighted	3	-0.171149	0.1193	0.1514	0.842696	0.666992	1.06469
GCST90277337	Phosphatidylcholine (O-18:1_16:0) levels	Weighted median	3	-0.0820096	0.152241	0.590105	0.921263	0.683587	1.24158
GCST90277337	Phosphatidylcholine (O-18:1_16:0) levels	MR Egger	3	-0.990139	0.820442	0.440507	0.371525	0.0744069	1.85508
GCST90277339	Phosphatidylcholine (O-18:1_20:3) levels	Inverse variance weighted	2	-0.226623	0.0683796	0.00091911	0.797222	0.697225	0.911559
GCST90277340	Phosphatidylcholine (O-18:1_20:4) levels	Weighted median	4	0.118633	0.0690815	0.0859248	1.12596	0.983374	1.28921
GCST90277340	Phosphatidylcholine (O-18:1_20:4) levels	MR Egger	4	0.470827	0.156649	0.0951582	1.60132	1.17797	2.1768
GCST90277340	Phosphatidylcholine (O-18:1_20:4) levels	Inverse variance weighted	4	0.106966	0.122456	0.38239	1.1129	0.875423	1.41479
GCST90277341	Phosphatidylcholine (O-18:2_16:0) levels	Inverse variance weighted	2	-0.396945	0.105648	0.000171788	0.672371	0.546613	0.827062
GCST90277343	Phosphatidylcholine (O-18:2_18:2) levels	Inverse variance weighted	2	-0.444167	0.109496	4.98e-05	0.641358	0.517483	0.794887
GCST90277344	Phosphatidylcholine (O-18:2_20:4) levels	Inverse variance weighted	2	0.26544	0.100955	0.0085562	1.304	1.0699	1.58933
GCST90277345	Phosphatidylethanolamine (16:0_18:2) levels	Inverse variance weighted	6	-0.107606	0.0365611	0.00324861	0.897982	0.835884	0.964692
GCST90277345	Phosphatidylethanolamine (16:0_18:2) levels	Weighted median	6	-0.121974	0.04932	0.0133941	0.885171	0.80361	0.975011
GCST90277345	Phosphatidylethanolamine (16:0_18:2) levels	MR Egger	6	-0.182235	0.136496	0.252761	0.833405	0.637776	1.08904
GCST90277346	Phosphatidylethanolamine (16:0_20:4) levels	Weighted median	5	0.00918184	0.0416547	0.825538	1.00922	0.930102	1.09508
GCST90277346	Phosphatidylethanolamine (16:0_20:4) levels	MR Egger	5	0.0572208	0.0807832	0.52982	1.05889	0.90383	1.24055
GCST90277346	Phosphatidylethanolamine (16:0_20:4) levels	Inverse variance weighted	5	-0.0152801	0.0369609	0.679305	0.984836	0.916014	1.05883
GCST90277347	Phosphatidylethanolamine (18:0_18:2) levels	Inverse variance weighted	6	-0.103755	0.0667994	0.120367	0.901446	0.790822	1.02754
GCST90277347	Phosphatidylethanolamine (18:0_18:2) levels	Weighted median	6	-0.126206	0.0534691	0.0182575	0.881433	0.793735	0.978821
GCST90277347	Phosphatidylethanolamine (18:0_18:2) levels	MR Egger	6	-0.347183	0.1642	0.101985	0.706676	0.512213	0.974968
GCST90277348	Phosphatidylethanolamine (18:0_20:4) levels	Weighted median	7	-0.0221492	0.0501859	0.658965	0.978094	0.886465	1.07919
GCST90277348	Phosphatidylethanolamine (18:0_20:4) levels	MR Egger	7	-0.117947	0.174812	0.529793	0.888743	0.630918	1.25193
GCST90277348	Phosphatidylethanolamine (18:0_20:4) levels	Inverse variance weighted	7	0.00833235	0.0545767	0.878657	1.00837	0.906071	1.12221
GCST90277349	Phosphatidylethanolamine (18:1_18:1) levels	Inverse variance weighted	7	-0.0978889	0.0587159	0.0954821	0.90675	0.808179	1.01734
GCST90277349	Phosphatidylethanolamine (18:1_18:1) levels	Weighted median	7	-0.0703375	0.0676372	0.298375	0.932079	0.816355	1.06421
GCST90277349	Phosphatidylethanolamine (18:1_18:1) levels	MR Egger	7	-0.0361648	0.216121	0.873663	0.964481	0.631434	1.47319
GCST90277351	Phosphatidylethanolamine (O-16:1_20:4) levels	Inverse variance weighted	2	0.287892	0.0780513	0.000225588	1.33361	1.14443	1.55406
GCST90277354	Phosphatidylethanolamine (O-18:1_20:4) levels	Inverse variance weighted	2	0.208585	0.131647	0.113095	1.23193	0.95176	1.59458
GCST90277357	Phosphatidylethanolamine (O-18:2_20:4) levels	Inverse variance weighted	2	0.232852	0.205815	0.2579	1.26219	0.843205	1.88938
GCST90277359	Phosphatidylinositol (16:0_18:2) levels	Inverse variance weighted	2	-0.403602	0.0979302	3.77e-05	0.66791	0.551262	0.809241
GCST90277360	Phosphatidylinositol (16:0_20:4) levels	Inverse variance weighted	3	0.241388	0.136027	0.075969	1.27302	0.975092	1.66196
GCST90277360	Phosphatidylinositol (16:0_20:4) levels	Weighted median	3	0.207969	0.136159	0.126662	1.23118	0.942798	1.60776
GCST90277360	Phosphatidylinositol (16:0_20:4) levels	MR Egger	3	2.01957	0.969591	0.284951	7.53507	1.12656	50.3988
GCST90277361	Phosphatidylinositol (18:0_18:1) levels	Inverse variance weighted	5	-0.191169	0.0653459	0.0034392	0.825993	0.726696	0.938859
GCST90277361	Phosphatidylinositol (18:0_18:1) levels	Weighted median	5	-0.158827	0.0734052	0.0304868	0.853144	0.73882	0.985158
GCST90277361	Phosphatidylinositol (18:0_18:1) levels	MR Egger	5	0.461558	0.54827	0.461689	1.58654	0.541696	4.64674
GCST90277362	Phosphatidylinositol (18:0_18:2) levels	Inverse variance weighted	4	-0.158065	0.0447733	0.00041502	0.853794	0.782062	0.932105
GCST90277362	Phosphatidylinositol (18:0_18:2) levels	Weighted median	4	-0.164071	0.0537025	0.00224916	0.848681	0.763892	0.942882
GCST90277362	Phosphatidylinositol (18:0_18:2) levels	MR Egger	4	-0.280403	0.179708	0.259052	0.755479	0.531193	1.07447
GCST90277363	Phosphatidylinositol (18:0_20:3) levels	Inverse variance weighted	4	-0.186118	0.046007	5.22e-05	0.830176	0.758592	0.908515
GCST90277363	Phosphatidylinositol (18:0_20:3) levels	Weighted median	4	-0.177877	0.0523026	0.00067159	0.837045	0.755489	0.927406
GCST90277363	Phosphatidylinositol (18:0_20:3) levels	MR Egger	4	-0.130816	0.10973	0.355471	0.877379	0.707592	1.08791
GCST90277364	Phosphatidylinositol (18:0_20:4) levels	Weighted median	6	-0.0408175	0.0764754	0.593526	0.960004	0.826373	1.11525
GCST90277364	Phosphatidylinositol (18:0_20:4) levels	MR Egger	6	0.227268	0.394299	0.595235	1.25517	0.579518	2.71854
GCST90277364	Phosphatidylinositol (18:0_20:4) levels	Inverse variance weighted	6	0.00746623	0.0932429	0.936179	1.00749	0.839214	1.20952
GCST90277365	Phosphatidylinositol (18:1_18:1) levels	Inverse variance weighted	5	-0.192359	0.0811506	0.0177693	0.825011	0.703693	0.967245
GCST90277365	Phosphatidylinositol (18:1_18:1) levels	Weighted median	5	-0.0943691	0.080477	0.240947	0.909947	0.777164	1.06542
GCST90277365	Phosphatidylinositol (18:1_18:1) levels	MR Egger	5	-0.338343	0.918475	0.737053	0.712951	0.117825	4.31401
GCST90277366	Phosphatidylinositol (18:1_18:2) levels	Inverse variance weighted	2	-0.406536	0.0965212	2.53e-05	0.665953	0.551167	0.804645
GCST90277368	Sphingomyelin (d32:1) levels	Inverse variance weighted	3	-0.0814978	0.0848077	0.336566	0.921735	0.780578	1.08842
GCST90277368	Sphingomyelin (d32:1) levels	Weighted median	3	-0.0655065	0.0558201	0.240584	0.936593	0.839529	1.04488
GCST90277368	Sphingomyelin (d32:1) levels	MR Egger	3	0.0166286	0.147647	0.928602	1.01677	0.761276	1.358
GCST90277371	Sphingomyelin (d34:2) levels	Inverse variance weighted	4	0.177474	0.134226	0.186101	1.1942	0.917953	1.55357
GCST90277371	Sphingomyelin (d34:2) levels	Weighted median	4	0.313657	0.108563	0.0038627	1.36842	1.10614	1.6929
GCST90277371	Sphingomyelin (d34:2) levels	MR Egger	4	0.295363	0.67281	0.703536	1.34361	0.359391	5.02322
GCST90277372	Sphingomyelin (d36:1) levels	Inverse variance weighted	3	-0.153232	0.110498	0.165521	0.857931	0.690867	1.06539
GCST90277372	Sphingomyelin (d36:1) levels	Weighted median	3	-0.175139	0.129057	0.174761	0.839341	0.651753	1.08092
GCST90277372	Sphingomyelin (d36:1) levels	MR Egger	3	-0.200049	0.820628	0.847777	0.818691	0.163903	4.08933
GCST90277373	Sphingomyelin (d36:2) levels	Inverse variance weighted	3	0.213769	0.147893	0.148337	1.23834	0.926723	1.65473
GCST90277373	Sphingomyelin (d36:2) levels	Weighted median	3	0.320555	0.104395	0.00213627	1.37789	1.12293	1.69074
GCST90277373	Sphingomyelin (d36:2) levels	MR Egger	3	0.0299072	0.784435	0.97574	1.03036	0.221444	4.79417
GCST90277374	Sphingomyelin (d38:1) levels	Inverse variance weighted	4	-0.0887839	0.0533223	0.0959045	0.915043	0.824238	1.01585
GCST90277374	Sphingomyelin (d38:1) levels	Weighted median	4	-0.0660207	0.0591249	0.264152	0.936111	0.83368	1.05113
GCST90277374	Sphingomyelin (d38:1) levels	MR Egger	4	0.01079	0.1402	0.945661	1.01085	0.767972	1.33054
GCST90277375	Sphingomyelin (d38:2) levels	Inverse variance weighted	4	0.173136	0.132289	0.190613	1.18903	0.917455	1.54099
GCST90277375	Sphingomyelin (d38:2) levels	Weighted median	4	0.161762	0.113748	0.154996	1.17558	0.94065	1.46919
GCST90277375	Sphingomyelin (d38:2) levels	MR Egger	4	-0.0407702	1.77299	0.983742	0.96005	0.0297232	31.0093
GCST90277377	Sphingomyelin (d40:2) levels	Weighted median	4	-0.082989	0.0759762	0.2747	0.920361	0.793024	1.06815
GCST90277377	Sphingomyelin (d40:2) levels	MR Egger	4	-0.206978	0.410302	0.664032	0.813038	0.363793	1.81705
GCST90277377	Sphingomyelin (d40:2) levels	Inverse variance weighted	4	-0.0309373	0.157213	0.843995	0.969536	0.71243	1.31943
GCST90277378	Sphingomyelin (d42:2) levels	Inverse variance weighted	2	-0.06907	0.212025	0.744603	0.933261	0.615919	1.41411
GCST90277382	Triacylglycerol (48:1) levels	Inverse variance weighted	2	-0.0844117	0.140711	0.548576	0.919053	0.697533	1.21092
GCST90277383	Triacylglycerol (48:2) levels	Inverse variance weighted	2	-0.0735664	0.12457	0.554815	0.929074	0.727803	1.18601
GCST90277384	Triacylglycerol (48:3) levels	Inverse variance weighted	2	-0.0695677	0.114334	0.542881	0.932797	0.745529	1.1671
GCST90277386	Triacylglycerol (49:2) levels	Inverse variance weighted	2	-0.0784285	0.12535	0.531529	0.924568	0.723167	1.18206
GCST90277387	Triacylglycerol (50:1) levels	Weighted median	3	-0.0650071	0.135315	0.630933	0.937061	0.718763	1.22166
GCST90277387	Triacylglycerol (50:1) levels	MR Egger	3	-0.597477	0.523387	0.45798	0.550198	0.197244	1.53474
GCST90277387	Triacylglycerol (50:1) levels	Inverse variance weighted	3	-0.00538459	0.114412	0.962463	0.99463	0.794826	1.24466
GCST90277388	Triacylglycerol (50:2) levels	Inverse variance weighted	2	-0.0670421	0.106475	0.528925	0.935156	0.759015	1.15217
GCST90277389	Triacylglycerol (50:3) levels	Inverse variance weighted	2	-0.0583009	0.0923602	0.527887	0.943366	0.787157	1.13057
GCST90277390	Triacylglycerol (50:4) levels	Inverse variance weighted	2	-0.0574169	0.0932796	0.538201	0.9442	0.786435	1.13361
GCST90277391	Triacylglycerol (50:5) levels	Inverse variance weighted	2	-0.0623562	0.101885	0.540522	0.939548	0.769471	1.14722
GCST90277393	Triacylglycerol (51:2) levels	Inverse variance weighted	2	-0.064626	0.0984514	0.511551	0.937418	0.772911	1.13694
GCST90277394	Triacylglycerol (51:3) levels	Weighted median	5	-0.0445185	0.0839445	0.595881	0.956458	0.811355	1.12751
GCST90277394	Triacylglycerol (51:3) levels	MR Egger	5	-0.176652	0.398644	0.687678	0.838072	0.383662	1.83069
GCST90277394	Triacylglycerol (51:3) levels	Inverse variance weighted	5	0.00141833	0.122862	0.990789	1.00142	0.787106	1.27409
GCST90277395	Triacylglycerol (51:4) levels	Inverse variance weighted	2	-0.058599	0.0883966	0.507388	0.943085	0.79306	1.12149
GCST90277396	Triacylglycerol (52:2) levels	Inverse variance weighted	4	0.0490963	0.107333	0.647368	1.05032	0.851057	1.29624
GCST90277396	Triacylglycerol (52:2) levels	Weighted median	4	-0.0445227	0.0905714	0.623019	0.956454	0.800881	1.14225
GCST90277396	Triacylglycerol (52:2) levels	MR Egger	4	-0.359477	0.210348	0.229583	0.698042	0.4622	1.05422
GCST90277397	Triacylglycerol (52:3) levels	Weighted median	6	-0.0364554	0.0694084	0.599423	0.964201	0.841562	1.10471
GCST90277397	Triacylglycerol (52:3) levels	MR Egger	6	-0.145935	0.276119	0.625103	0.864214	0.503019	1.48477
GCST90277397	Triacylglycerol (52:3) levels	Inverse variance weighted	6	0.0342081	0.100572	0.733754	1.0348	0.849666	1.26027
GCST90277398	Triacylglycerol (52:4) levels	Weighted median	6	-0.0362107	0.0724905	0.617411	0.964437	0.836698	1.11168
GCST90277398	Triacylglycerol (52:4) levels	MR Egger	6	-0.135408	0.284537	0.658978	0.873359	0.500023	1.52544
GCST90277398	Triacylglycerol (52:4) levels	Inverse variance weighted	6	0.0203704	0.0982937	0.835822	1.02058	0.841739	1.23742
GCST90277399	Triacylglycerol (52:5) levels	Weighted median	3	-0.046034	0.0840579	0.583935	0.955009	0.809946	1.12605
GCST90277399	Triacylglycerol (52:5) levels	MR Egger	3	-0.438205	0.238039	0.316794	0.645194	0.404639	1.02876
GCST90277399	Triacylglycerol (52:5) levels	Inverse variance weighted	3	0.0313092	0.131934	0.812417	1.0318	0.796697	1.33629
GCST90277400	Triacylglycerol (52:6) levels	Inverse variance weighted	3	0.137776	0.205058	0.501654	1.14772	0.767868	1.71548
GCST90277400	Triacylglycerol (52:6) levels	Weighted median	3	-0.0431328	0.111395	0.698603	0.957784	0.769922	1.19149
GCST90277400	Triacylglycerol (52:6) levels	MR Egger	3	-0.875219	0.956019	0.528071	0.416771	0.0639908	2.71442
GCST90277401	Triacylglycerol (53:2) levels	Inverse variance weighted	2	-0.0623589	0.0930205	0.502617	0.939546	0.782956	1.12745
GCST90277402	Triacylglycerol (53:3) levels	Weighted median	6	-0.0414088	0.0766111	0.588848	0.959437	0.825665	1.11488
GCST90277402	Triacylglycerol (53:3) levels	MR Egger	6	-0.0713027	0.297514	0.822373	0.93118	0.519738	1.66833
GCST90277402	Triacylglycerol (53:3) levels	Inverse variance weighted	6	-0.00264679	0.103049	0.979509	0.997357	0.814954	1.22058
GCST90277403	Triacylglycerol (53:4) levels	Inverse variance weighted	4	0.0515847	0.108577	0.634717	1.05294	0.851099	1.30264
GCST90277403	Triacylglycerol (53:4) levels	Weighted median	4	-0.042834	0.077764	0.581756	0.95807	0.822628	1.11581
GCST90277403	Triacylglycerol (53:4) levels	MR Egger	4	-0.340012	0.179962	0.19943	0.711762	0.500206	1.01279
GCST90277404	Triacylglycerol (54:3) levels	Inverse variance weighted	4	-0.0540372	0.129451	0.676361	0.947397	0.735091	1.22102
GCST90277404	Triacylglycerol (54:3) levels	Weighted median	4	-0.0552319	0.0787047	0.482828	0.946266	0.810995	1.1041
GCST90277404	Triacylglycerol (54:3) levels	MR Egger	4	-0.1447	0.399007	0.751605	0.865282	0.395837	1.89147
GCST90277405	Triacylglycerol (54:4) levels	Inverse variance weighted	6	-0.0640957	0.118073	0.587233	0.937915	0.744146	1.18214
GCST90277405	Triacylglycerol (54:4) levels	Weighted median	6	-0.0491757	0.0719739	0.494453	0.952014	0.826757	1.09625
GCST90277405	Triacylglycerol (54:4) levels	MR Egger	6	0.0544311	0.293223	0.861767	1.05594	0.594351	1.87601
GCST90277406	Triacylglycerol (54:5) levels	Inverse variance weighted	4	0.0614677	0.112336	0.584256	1.0634	0.853243	1.32531
GCST90277406	Triacylglycerol (54:5) levels	Weighted median	4	-0.044151	0.0823236	0.591744	0.956809	0.814236	1.12435
GCST90277406	Triacylglycerol (54:5) levels	MR Egger	4	-0.331016	0.213354	0.260955	0.718194	0.472749	1.09107
GCST90277407	Triacylglycerol (54:6) levels	Inverse variance weighted	3	0.0874289	0.21364	0.682367	1.09136	0.717986	1.65891
GCST90277407	Triacylglycerol (54:6) levels	Weighted median	3	-0.0574431	0.106524	0.589716	0.944176	0.766262	1.1634
GCST90277407	Triacylglycerol (54:6) levels	MR Egger	3	-0.556297	0.482266	0.454697	0.573328	0.222787	1.47542
GCST90277408	Triacylglycerol (54:7) levels	Inverse variance weighted	3	0.15971	0.213129	0.453642	1.17317	0.772577	1.78148
GCST90277408	Triacylglycerol (54:7) levels	Weighted median	3	-0.046981	0.134605	0.727068	0.954106	0.732856	1.24215
GCST90277408	Triacylglycerol (54:7) levels	MR Egger	3	-0.554822	1.32027	0.746736	0.574174	0.0431725	7.63625
GCST90277409	Triacylglycerol (56:3) levels	Inverse variance weighted	4	-0.110799	0.107226	0.301452	0.895118	0.725451	1.10447
GCST90277409	Triacylglycerol (56:3) levels	Weighted median	4	-0.142715	0.0837215	0.088261	0.867001	0.735791	1.02161
GCST90277409	Triacylglycerol (56:3) levels	MR Egger	4	-0.0720385	0.779514	0.934792	0.930495	0.20192	4.28795
GCST90277410	Triacylglycerol (56:4) levels	Inverse variance weighted	3	-0.140063	0.162109	0.387586	0.869304	0.632676	1.19443
GCST90277410	Triacylglycerol (56:4) levels	Weighted median	3	-0.0947273	0.0915076	0.300582	0.909621	0.76027	1.08831
GCST90277410	Triacylglycerol (56:4) levels	MR Egger	3	0.253966	0.764039	0.795703	1.28913	0.288359	5.76314
GCST90277411	Triacylglycerol (56:5) levels	Inverse variance weighted	4	0.114444	0.173913	0.510501	1.12125	0.79738	1.57667
GCST90277411	Triacylglycerol (56:5) levels	Weighted median	4	0.149312	0.0932874	0.109474	1.16104	0.967025	1.39397
GCST90277411	Triacylglycerol (56:5) levels	MR Egger	4	-0.596305	1.08923	0.638995	0.550843	0.0651416	4.65798
GCST90277412	Triacylglycerol (56:6) levels	Inverse variance weighted	6	0.0585846	0.115912	0.613263	1.06033	0.844844	1.33079
GCST90277412	Triacylglycerol (56:6) levels	Weighted median	6	-0.0108438	0.0913012	0.905458	0.989215	0.827129	1.18306
GCST90277412	Triacylglycerol (56:6) levels	MR Egger	6	0.0258787	0.498903	0.961118	1.02622	0.38598	2.72844
GCST90277413	Triacylglycerol (56:7) levels	Inverse variance weighted	4	0.17555	0.132848	0.186356	1.1919	0.918667	1.5464
GCST90277413	Triacylglycerol (56:7) levels	Weighted median	4	0.0968939	0.109386	0.375726	1.10174	0.889138	1.36519
GCST90277413	Triacylglycerol (56:7) levels	MR Egger	4	-0.175531	0.583511	0.791944	0.839011	0.267346	2.63307
GCST90277414	Triacylglycerol (56:8) levels	Inverse variance weighted	3	0.203484	0.186972	0.276457	1.22567	0.849607	1.76818
GCST90277414	Triacylglycerol (56:8) levels	Weighted median	3	0.229121	0.114525	0.0454334	1.25749	1.00466	1.57395
GCST90277414	Triacylglycerol (56:8) levels	MR Egger	3	-0.701083	0.805207	0.543937	0.496048	0.102357	2.40397
GCST90277415	Triacylglycerol (58:7) levels	Inverse variance weighted	6	0.0391648	0.121614	0.747422	1.03994	0.819386	1.31986
GCST90277415	Triacylglycerol (58:7) levels	Weighted median	6	-0.0577676	0.097468	0.553394	0.943869	0.779732	1.14256
GCST90277415	Triacylglycerol (58:7) levels	MR Egger	6	-0.306103	0.514786	0.584099	0.736311	0.268452	2.01956

## Sheet: Supplementary Table 4
Supplementary Table 4. Pleiotropy assessment for lipidomics and large artery stroke
ID.exposure	Trait.exposure	Egger_intercept	Standard error	P value
GCST90277240	Sterol ester (27:1/16:0) levels	-0.0156191	0.0909781	0.891761
GCST90277242	Sterol ester (27:1/17:0) levels	NA	NA	NA
GCST90277244	Sterol ester (27:1/18:0) levels	0.00711536	0.0482806	0.888594
GCST90277246	Sterol ester (27:1/18:2) levels	-0.0337433	0.0501774	0.570563
GCST90277247	Sterol ester (27:1/18:3) levels	-0.109395	0.0380738	0.213222
GCST90277248	Sterol ester (27:1/20:2) levels	0.0373373	0.253754	0.906995
GCST90277249	Sterol ester (27:1/20:3) levels	0.0215068	0.168395	0.919131
GCST90277250	Sterol ester (27:1/20:4) levels	-0.0386614	0.0177533	0.117602
GCST90277251	Sterol ester (27:1/20:5) levels	NA	NA	NA
GCST90277252	Sterol ester (27:1/22:6) levels	NA	NA	NA
GCST90277253	Ceramide (d40:1) levels	0.00152786	0.0329645	0.965945
GCST90277254	Ceramide (d40:2) levels	NA	NA	NA
GCST90277255	Ceramide (d42:1) levels	NA	NA	NA
GCST90277256	Ceramide (d42:2) levels	0.0190136	0.0304439	0.559659
GCST90277260	Diacylglycerol (16:1_18:1) levels	NA	NA	NA
GCST90277261	Diacylglycerol (18:1_18:1) levels	-0.00350409	0.0579767	0.955607
GCST90277262	Diacylglycerol (18:1_18:2) levels	0.0362632	0.0280854	0.287134
GCST90277264	Phosphatidylcholine (16:0_0:0) levels	NA	NA	NA
GCST90277267	Phosphatidylcholine (18:2_0:0) levels	NA	NA	NA
GCST90277268	Phosphatidylcholine (20:4_0:0) levels	-0.0831519	0.0982532	0.552874
GCST90277269	Phosphatidylethanolamine (18:0_0:0) levels	NA	NA	NA
GCST90277271	Phosphatidylethanolamine (18:2_0:0) levels	NA	NA	NA
GCST90277274	Phosphatidylcholine (14:0_18:2) levels	NA	NA	NA
GCST90277276	Phosphatidylcholine (15:0_18:2) levels	0.0143814	0.0279901	0.63447
GCST90277277	Phosphatidylcholine (16:0_16:0) levels	-0.77462	0.468755	0.24024
GCST90277281	Phosphatidylcholine (16:0_18:1) levels	NA	NA	NA
GCST90277282	Phosphatidylcholine (16:0_18:2) levels	0.0264005	0.0204493	0.253161
GCST90277283	Phosphatidylcholine (16:0_18:3) levels	-0.164922	0.796913	0.870085
GCST90277285	Phosphatidylcholine (16:0_20:2) levels	0.0245044	0.0217176	0.341268
GCST90277287	Phosphatidylcholine (16:0_20:4) levels	-0.0746827	0.0287841	0.234195
GCST90277293	Phosphatidylcholine (16:1_18:1) levels	0.0435895	0.0383817	0.373855
GCST90277294	Phosphatidylcholine (16:1_18:2) levels	0.0159686	0.0159422	0.36249
GCST90277297	Phosphatidylcholine (17:0_18:2) levels	0.034924	0.0430141	0.565846
GCST90277298	Phosphatidylcholine (17:0_20:4) levels	-0.0562291	0.020245	0.108869
GCST90277299	Phosphatidylcholine (18:0_18:1) levels	NA	NA	NA
GCST90277300	Phosphatidylcholine (18:0_18:2) levels	0.0133976	0.05723	0.829973
GCST90277303	Phosphatidylcholine (18:0_20:3) levels	0.0592564	0.0461317	0.421123
GCST90277304	Phosphatidylcholine (18:0_20:4) levels	-0.00921257	0.0209605	0.703214
GCST90277305	Phosphatidylcholine (18:0_20:5) levels	NA	NA	NA
GCST90277306	Phosphatidylcholine (18:0_22:5) levels	NA	NA	NA
GCST90277307	Phosphatidylcholine (18:0_22:6) levels	NA	NA	NA
GCST90277308	Phosphatidylcholine (18:1_18:1) levels	0.0309064	0.046003	0.570899
GCST90277309	Phosphatidylcholine (18:1_18:2) levels	-0.00734622	0.0184148	0.716644
GCST90277311	Phosphatidylcholine (18:1_20:2) levels	0.00861113	0.0322433	0.833857
GCST90277312	Phosphatidylcholine (18:1_20:3) levels	NA	NA	NA
GCST90277313	Phosphatidylcholine (18:1_20:4) levels	-0.0680217	0.0202188	0.043595
GCST90277314	Phosphatidylcholine (18:2_18:2) levels	0.0348986	0.0314	0.466436
GCST90277317	Phosphatidylcholine (18:2_20:4) levels	-0.138558	0.112897	0.435258
GCST90277319	Phosphatidylcholine (O-16:0_16:1) levels	NA	NA	NA
GCST90277320	Phosphatidylcholine (O-16:0_18:1) levels	0.141361	0.11056	0.42255
GCST90277321	Phosphatidylcholine (O-16:0_18:2) levels	NA	NA	NA
GCST90277322	Phosphatidylcholine (O-16:0_20:3) levels	NA	NA	NA
GCST90277323	Phosphatidylcholine (O-16:0_20:4) levels	NA	NA	NA
GCST90277327	Phosphatidylcholine (O-16:1_18:1) levels	-0.034358	0.113453	0.812796
GCST90277328	Phosphatidylcholine (O-16:1_18:2) levels	NA	NA	NA
GCST90277329	Phosphatidylcholine (O-16:1_20:3) levels	0.0377649	0.0717791	0.691666
GCST90277330	Phosphatidylcholine (O-16:1_20:4) levels	NA	NA	NA
GCST90277331	Phosphatidylcholine (O-16:2_18:0) levels	NA	NA	NA
GCST90277336	Phosphatidylcholine (O-18:0_20:4) levels	NA	NA	NA
GCST90277337	Phosphatidylcholine (O-18:1_16:0) levels	0.0933738	0.0925452	0.497163
GCST90277339	Phosphatidylcholine (O-18:1_20:3) levels	NA	NA	NA
GCST90277340	Phosphatidylcholine (O-18:1_20:4) levels	-0.0717614	0.0274939	0.120767
GCST90277341	Phosphatidylcholine (O-18:2_16:0) levels	NA	NA	NA
GCST90277343	Phosphatidylcholine (O-18:2_18:2) levels	NA	NA	NA
GCST90277344	Phosphatidylcholine (O-18:2_20:4) levels	NA	NA	NA
GCST90277345	Phosphatidylethanolamine (16:0_18:2) levels	0.0199539	0.0349493	0.598588
GCST90277346	Phosphatidylethanolamine (16:0_20:4) levels	-0.0225545	0.0223464	0.387169
GCST90277347	Phosphatidylethanolamine (18:0_18:2) levels	0.063303	0.0398973	0.18778
GCST90277348	Phosphatidylethanolamine (18:0_20:4) levels	0.0333094	0.0436291	0.479638
GCST90277349	Phosphatidylethanolamine (18:1_18:1) levels	-0.011279	0.0377348	0.77704
GCST90277351	Phosphatidylethanolamine (O-16:1_20:4) levels	NA	NA	NA
GCST90277354	Phosphatidylethanolamine (O-18:1_20:4) levels	NA	NA	NA
GCST90277357	Phosphatidylethanolamine (O-18:2_20:4) levels	NA	NA	NA
GCST90277359	Phosphatidylinositol (16:0_18:2) levels	NA	NA	NA
GCST90277360	Phosphatidylinositol (16:0_20:4) levels	-0.217781	0.118084	0.316301
GCST90277361	Phosphatidylinositol (18:0_18:1) levels	-0.103296	0.0862077	0.31686
GCST90277362	Phosphatidylinositol (18:0_18:2) levels	0.0275557	0.0392013	0.554905
GCST90277363	Phosphatidylinositol (18:0_20:3) levels	-0.0133204	0.0239953	0.634608
GCST90277364	Phosphatidylinositol (18:0_20:4) levels	-0.0487566	0.0845941	0.595251
GCST90277365	Phosphatidylinositol (18:1_18:1) levels	0.0226088	0.14151	0.883214
GCST90277366	Phosphatidylinositol (18:1_18:2) levels	NA	NA	NA
GCST90277368	Sphingomyelin (d32:1) levels	-0.0351443	0.0414952	0.552635
GCST90277371	Sphingomyelin (d34:2) levels	-0.0187575	0.10386	0.873322
GCST90277372	Sphingomyelin (d36:1) levels	0.00565388	0.0982013	0.963387
GCST90277373	Sphingomyelin (d36:2) levels	0.0285558	0.117671	0.848438
GCST90277374	Sphingomyelin (d38:1) levels	-0.0231331	0.0301237	0.522802
GCST90277375	Sphingomyelin (d38:2) levels	0.0292157	0.241152	0.914646
GCST90277377	Sphingomyelin (d40:2) levels	0.0353888	0.0738862	0.679219
GCST90277378	Sphingomyelin (d42:2) levels	NA	NA	NA
GCST90277382	Triacylglycerol (48:1) levels	NA	NA	NA
GCST90277383	Triacylglycerol (48:2) levels	NA	NA	NA
GCST90277384	Triacylglycerol (48:3) levels	NA	NA	NA
GCST90277386	Triacylglycerol (49:2) levels	NA	NA	NA
GCST90277387	Triacylglycerol (50:1) levels	0.0781664	0.0674604	0.453282
GCST90277388	Triacylglycerol (50:2) levels	NA	NA	NA
GCST90277389	Triacylglycerol (50:3) levels	NA	NA	NA
GCST90277390	Triacylglycerol (50:4) levels	NA	NA	NA
GCST90277391	Triacylglycerol (50:5) levels	NA	NA	NA
GCST90277393	Triacylglycerol (51:2) levels	NA	NA	NA
GCST90277394	Triacylglycerol (51:3) levels	0.0302332	0.0635725	0.666864
GCST90277395	Triacylglycerol (51:4) levels	NA	NA	NA
GCST90277396	Triacylglycerol (52:2) levels	0.0707203	0.0340645	0.173534
GCST90277397	Triacylglycerol (52:3) levels	0.0334805	0.0473844	0.518817
GCST90277398	Triacylglycerol (52:4) levels	0.0274615	0.0465904	0.587259
GCST90277399	Triacylglycerol (52:5) levels	0.0875661	0.0417888	0.283463
GCST90277400	Triacylglycerol (52:6) levels	0.161654	0.149295	0.474712
GCST90277401	Triacylglycerol (53:2) levels	NA	NA	NA
GCST90277402	Triacylglycerol (53:3) levels	0.0117854	0.0471498	0.814934
GCST90277403	Triacylglycerol (53:4) levels	0.0732406	0.0310909	0.142635
GCST90277404	Triacylglycerol (54:3) levels	0.0163822	0.0663458	0.828002
GCST90277405	Triacylglycerol (54:4) levels	-0.0204712	0.045497	0.676056
GCST90277406	Triacylglycerol (54:5) levels	0.0717917	0.0361887	0.185724
GCST90277407	Triacylglycerol (54:6) levels	0.100916	0.070564	0.388474
GCST90277408	Triacylglycerol (54:7) levels	0.0998037	0.180692	0.678736
GCST90277409	Triacylglycerol (56:3) levels	-0.00759972	0.150655	0.964353
GCST90277410	Triacylglycerol (56:4) levels	-0.0719657	0.134571	0.687368
GCST90277411	Triacylglycerol (56:5) levels	0.115994	0.174953	0.575519
GCST90277412	Triacylglycerol (56:6) levels	0.00645702	0.0951197	0.949136
GCST90277413	Triacylglycerol (56:7) levels	0.0566654	0.0910612	0.597248
GCST90277414	Triacylglycerol (56:8) levels	0.136607	0.118746	0.455544
GCST90277415	Triacylglycerol (58:7) levels	0.0549088	0.0792767	0.526658

## Sheet: Supplementary Table 5
Supplementary Table 5. Heterogeneity assessment for lipidomics and large artery stroke
ID.exposure	Trait.exposure	Method	Q	Q_df	Q_pval
GCST90277240	Sterol ester (27:1/16:0) levels	MR Egger	3.47528	1	0.0622922
GCST90277240	Sterol ester (27:1/16:0) levels	Inverse variance weighted	3.57771	2	0.167151
GCST90277242	Sterol ester (27:1/17:0) levels	Inverse variance weighted	0.766019	1	0.381452
GCST90277244	Sterol ester (27:1/18:0) levels	MR Egger	14.2466	5	0.0141165
GCST90277244	Sterol ester (27:1/18:0) levels	Inverse variance weighted	14.3085	6	0.0563736
GCST90277246	Sterol ester (27:1/18:2) levels	MR Egger	6.50657	2	0.0386471
GCST90277246	Sterol ester (27:1/18:2) levels	Inverse variance weighted	7.9778	3	0.0464727
GCST90277247	Sterol ester (27:1/18:3) levels	Inverse variance weighted	8.29119	2	0.015834
GCST90277247	Sterol ester (27:1/18:3) levels	MR Egger	0.0357371	1	0.85006
GCST90277248	Sterol ester (27:1/20:2) levels	MR Egger	5.06416	1	0.0244255
GCST90277248	Sterol ester (27:1/20:2) levels	Inverse variance weighted	5.1738	2	0.0752529
GCST90277249	Sterol ester (27:1/20:3) levels	MR Egger	12.8912	1	0.000330133
GCST90277249	Sterol ester (27:1/20:3) levels	Inverse variance weighted	13.1015	2	0.00142907
GCST90277250	Sterol ester (27:1/20:4) levels	Inverse variance weighted	6.10472	4	0.191463
GCST90277250	Sterol ester (27:1/20:4) levels	MR Egger	1.36232	3	0.714389
GCST90277251	Sterol ester (27:1/20:5) levels	Inverse variance weighted	0.264067	1	0.60734
GCST90277252	Sterol ester (27:1/22:6) levels	Inverse variance weighted	0.325662	1	0.568224
GCST90277253	Ceramide (d40:1) levels	MR Egger	0.733503	3	0.865297
GCST90277253	Ceramide (d40:1) levels	Inverse variance weighted	0.735651	4	0.946861
GCST90277254	Ceramide (d40:2) levels	Inverse variance weighted	0.0233752	1	0.878485
GCST90277255	Ceramide (d42:1) levels	Inverse variance weighted	0.193731	1	0.659829
GCST90277256	Ceramide (d42:2) levels	MR Egger	7.95259	5	0.158868
GCST90277256	Ceramide (d42:2) levels	Inverse variance weighted	8.57299	6	0.199055
GCST90277260	Diacylglycerol (16:1_18:1) levels	Inverse variance weighted	0.0691936	1	0.792514
GCST90277261	Diacylglycerol (18:1_18:1) levels	MR Egger	8.91688	3	0.0304166
GCST90277261	Diacylglycerol (18:1_18:1) levels	Inverse variance weighted	8.92774	4	0.0629312
GCST90277262	Diacylglycerol (18:1_18:2) levels	Inverse variance weighted	3.11565	4	0.538662
GCST90277262	Diacylglycerol (18:1_18:2) levels	MR Egger	1.44851	3	0.694205
GCST90277264	Phosphatidylcholine (16:0_0:0) levels	Inverse variance weighted	0.752561	1	0.385666
GCST90277267	Phosphatidylcholine (18:2_0:0) levels	Inverse variance weighted	0.033539	1	0.854691
GCST90277268	Phosphatidylcholine (20:4_0:0) levels	MR Egger	1.19758	1	0.273807
GCST90277268	Phosphatidylcholine (20:4_0:0) levels	Inverse variance weighted	2.05531	2	0.357844
GCST90277269	Phosphatidylethanolamine (18:0_0:0) levels	Inverse variance weighted	1.34388	1	0.246351
GCST90277271	Phosphatidylethanolamine (18:2_0:0) levels	Inverse variance weighted	0.250829	1	0.616492
GCST90277274	Phosphatidylcholine (14:0_18:2) levels	Inverse variance weighted	4.61731	1	0.0316508
GCST90277276	Phosphatidylcholine (15:0_18:2) levels	MR Egger	8.71449	4	0.0686457
GCST90277276	Phosphatidylcholine (15:0_18:2) levels	Inverse variance weighted	9.28964	5	0.0980544
GCST90277277	Phosphatidylcholine (16:0_16:0) levels	Inverse variance weighted	17.3924	3	0.000586841
GCST90277277	Phosphatidylcholine (16:0_16:0) levels	MR Egger	7.35287	2	0.0253131
GCST90277281	Phosphatidylcholine (16:0_18:1) levels	Inverse variance weighted	0.0137813	1	0.906548
GCST90277282	Phosphatidylcholine (16:0_18:2) levels	Inverse variance weighted	8.27562	6	0.218598
GCST90277282	Phosphatidylcholine (16:0_18:2) levels	MR Egger	6.20665	5	0.286627
GCST90277283	Phosphatidylcholine (16:0_18:3) levels	MR Egger	4.21519	1	0.0400636
GCST90277283	Phosphatidylcholine (16:0_18:3) levels	Inverse variance weighted	4.39572	2	0.111041
GCST90277285	Phosphatidylcholine (16:0_20:2) levels	Inverse variance weighted	2.58466	4	0.629542
GCST90277285	Phosphatidylcholine (16:0_20:2) levels	MR Egger	1.31156	3	0.72639
GCST90277287	Phosphatidylcholine (16:0_20:4) levels	Inverse variance weighted	6.7333	2	0.0345051
GCST90277287	Phosphatidylcholine (16:0_20:4) levels	MR Egger	0.00143426	1	0.96979
GCST90277293	Phosphatidylcholine (16:1_18:1) levels	Inverse variance weighted	3.00241	3	0.391254
GCST90277293	Phosphatidylcholine (16:1_18:1) levels	MR Egger	1.71263	2	0.424725
GCST90277294	Phosphatidylcholine (16:1_18:2) levels	Inverse variance weighted	2.66206	6	0.849908
GCST90277294	Phosphatidylcholine (16:1_18:2) levels	MR Egger	1.65874	5	0.894057
GCST90277297	Phosphatidylcholine (17:0_18:2) levels	Inverse variance weighted	0.718567	2	0.698176
GCST90277297	Phosphatidylcholine (17:0_18:2) levels	MR Egger	0.0593534	1	0.807521
GCST90277298	Phosphatidylcholine (17:0_20:4) levels	Inverse variance weighted	8.88313	3	0.0308858
GCST90277298	Phosphatidylcholine (17:0_20:4) levels	MR Egger	1.16901	2	0.557381
GCST90277299	Phosphatidylcholine (18:0_18:1) levels	Inverse variance weighted	1.34815	1	0.245602
GCST90277300	Phosphatidylcholine (18:0_18:2) levels	MR Egger	7.58634	3	0.055381
GCST90277300	Phosphatidylcholine (18:0_18:2) levels	Inverse variance weighted	7.72493	4	0.10219
GCST90277303	Phosphatidylcholine (18:0_20:3) levels	Inverse variance weighted	2.27826	2	0.320098
GCST90277303	Phosphatidylcholine (18:0_20:3) levels	MR Egger	0.6283	1	0.42798
GCST90277304	Phosphatidylcholine (18:0_20:4) levels	MR Egger	2.67723	2	0.262208
GCST90277304	Phosphatidylcholine (18:0_20:4) levels	Inverse variance weighted	2.93582	3	0.401626
GCST90277305	Phosphatidylcholine (18:0_20:5) levels	Inverse variance weighted	0.241699	1	0.622982
GCST90277306	Phosphatidylcholine (18:0_22:5) levels	Inverse variance weighted	0.820262	1	0.365103
GCST90277307	Phosphatidylcholine (18:0_22:6) levels	Inverse variance weighted	0.575638	1	0.448027
GCST90277308	Phosphatidylcholine (18:1_18:1) levels	MR Egger	3.41247	2	0.181548
GCST90277308	Phosphatidylcholine (18:1_18:1) levels	Inverse variance weighted	4.18261	3	0.242409
GCST90277309	Phosphatidylcholine (18:1_18:2) levels	MR Egger	3.30311	3	0.34721
GCST90277309	Phosphatidylcholine (18:1_18:2) levels	Inverse variance weighted	3.47833	4	0.481181
GCST90277311	Phosphatidylcholine (18:1_20:2) levels	MR Egger	1.48597	1	0.222842
GCST90277311	Phosphatidylcholine (18:1_20:2) levels	Inverse variance weighted	1.59196	2	0.451139
GCST90277312	Phosphatidylcholine (18:1_20:3) levels	Inverse variance weighted	0.290438	1	0.58994
GCST90277313	Phosphatidylcholine (18:1_20:4) levels	Inverse variance weighted	12.2079	4	0.0158702
GCST90277313	Phosphatidylcholine (18:1_20:4) levels	MR Egger	0.889562	3	0.827946
GCST90277314	Phosphatidylcholine (18:2_18:2) levels	MR Egger	1.05245	1	0.304943
GCST90277314	Phosphatidylcholine (18:2_18:2) levels	Inverse variance weighted	2.3525	2	0.308433
GCST90277317	Phosphatidylcholine (18:2_20:4) levels	Inverse variance weighted	14.6552	2	0.00065715
GCST90277317	Phosphatidylcholine (18:2_20:4) levels	MR Egger	5.84747	1	0.0155995
GCST90277319	Phosphatidylcholine (O-16:0_16:1) levels	Inverse variance weighted	2.12214	1	0.145183
GCST90277320	Phosphatidylcholine (O-16:0_18:1) levels	Inverse variance weighted	2.17954	2	0.336294
GCST90277320	Phosphatidylcholine (O-16:0_18:1) levels	MR Egger	0.544755	1	0.460469
GCST90277321	Phosphatidylcholine (O-16:0_18:2) levels	Inverse variance weighted	0.0461589	1	0.829887
GCST90277322	Phosphatidylcholine (O-16:0_20:3) levels	Inverse variance weighted	0.0240872	1	0.876663
GCST90277323	Phosphatidylcholine (O-16:0_20:4) levels	Inverse variance weighted	0.858367	1	0.354196
GCST90277327	Phosphatidylcholine (O-16:1_18:1) levels	MR Egger	3.42496	1	0.0642178
GCST90277327	Phosphatidylcholine (O-16:1_18:1) levels	Inverse variance weighted	3.73907	2	0.154195
GCST90277328	Phosphatidylcholine (O-16:1_18:2) levels	Inverse variance weighted	2.36735	1	0.123897
GCST90277329	Phosphatidylcholine (O-16:1_20:3) levels	MR Egger	1.79707	1	0.180067
GCST90277329	Phosphatidylcholine (O-16:1_20:3) levels	Inverse variance weighted	2.29452	2	0.317506
GCST90277330	Phosphatidylcholine (O-16:1_20:4) levels	Inverse variance weighted	0.0218329	1	0.882533
GCST90277331	Phosphatidylcholine (O-16:2_18:0) levels	Inverse variance weighted	0.851628	1	0.356092
GCST90277336	Phosphatidylcholine (O-18:0_20:4) levels	Inverse variance weighted	3.30742	1	0.0689678
GCST90277337	Phosphatidylcholine (O-18:1_16:0) levels	MR Egger	0.626881	1	0.428502
GCST90277337	Phosphatidylcholine (O-18:1_16:0) levels	Inverse variance weighted	1.64487	2	0.439361
GCST90277339	Phosphatidylcholine (O-18:1_20:3) levels	Inverse variance weighted	0.033004	1	0.855842
GCST90277340	Phosphatidylcholine (O-18:1_20:4) levels	Inverse variance weighted	13.5759	3	0.00354314
GCST90277340	Phosphatidylcholine (O-18:1_20:4) levels	MR Egger	3.08103	2	0.214271
GCST90277341	Phosphatidylcholine (O-18:2_16:0) levels	Inverse variance weighted	0.0028516	1	0.957413
GCST90277343	Phosphatidylcholine (O-18:2_18:2) levels	Inverse variance weighted	0.000971365	1	0.975137
GCST90277344	Phosphatidylcholine (O-18:2_20:4) levels	Inverse variance weighted	1.14849	1	0.283866
GCST90277345	Phosphatidylethanolamine (16:0_18:2) levels	MR Egger	5.05608	4	0.281592
GCST90277345	Phosphatidylethanolamine (16:0_18:2) levels	Inverse variance weighted	5.46811	5	0.361456
GCST90277346	Phosphatidylethanolamine (16:0_20:4) levels	Inverse variance weighted	1.65094	4	0.799609
GCST90277346	Phosphatidylethanolamine (16:0_20:4) levels	MR Egger	0.632223	3	0.889018
GCST90277347	Phosphatidylethanolamine (18:0_18:2) levels	Inverse variance weighted	16.2501	5	0.00616515
GCST90277347	Phosphatidylethanolamine (18:0_18:2) levels	MR Egger	9.97327	4	0.0408803
GCST90277348	Phosphatidylethanolamine (18:0_20:4) levels	MR Egger	12.4468	5	0.0291527
GCST90277348	Phosphatidylethanolamine (18:0_20:4) levels	Inverse variance weighted	13.8978	6	0.0307986
GCST90277349	Phosphatidylethanolamine (18:1_18:1) levels	MR Egger	8.76241	5	0.118925
GCST90277349	Phosphatidylethanolamine (18:1_18:1) levels	Inverse variance weighted	8.91898	6	0.178186
GCST90277351	Phosphatidylethanolamine (O-16:1_20:4) levels	Inverse variance weighted	0.513143	1	0.473781
GCST90277354	Phosphatidylethanolamine (O-18:1_20:4) levels	Inverse variance weighted	3.44676	1	0.0633761
GCST90277357	Phosphatidylethanolamine (O-18:2_20:4) levels	Inverse variance weighted	4.79659	1	0.0285162
GCST90277359	Phosphatidylinositol (16:0_18:2) levels	Inverse variance weighted	0.0379513	1	0.845541
GCST90277360	Phosphatidylinositol (16:0_20:4) levels	Inverse variance weighted	3.51719	2	0.172287
GCST90277360	Phosphatidylinositol (16:0_20:4) levels	MR Egger	0.115757	1	0.733682
GCST90277361	Phosphatidylinositol (18:0_18:1) levels	Inverse variance weighted	5.69626	4	0.223009
GCST90277361	Phosphatidylinositol (18:0_18:1) levels	MR Egger	3.85253	3	0.277835
GCST90277362	Phosphatidylinositol (18:0_18:2) levels	MR Egger	1.94102	2	0.37889
GCST90277362	Phosphatidylinositol (18:0_18:2) levels	Inverse variance weighted	2.43513	3	0.487129
GCST90277363	Phosphatidylinositol (18:0_20:3) levels	MR Egger	1.05471	2	0.590164
GCST90277363	Phosphatidylinositol (18:0_20:3) levels	Inverse variance weighted	1.36287	3	0.71426
GCST90277364	Phosphatidylinositol (18:0_20:4) levels	MR Egger	19.3041	4	0.000684846
GCST90277364	Phosphatidylinositol (18:0_20:4) levels	Inverse variance weighted	20.9073	5	0.000843383
GCST90277365	Phosphatidylinositol (18:1_18:1) levels	MR Egger	7.89437	3	0.0482459
GCST90277365	Phosphatidylinositol (18:1_18:1) levels	Inverse variance weighted	7.96154	4	0.0929971
GCST90277366	Phosphatidylinositol (18:1_18:2) levels	Inverse variance weighted	0.49637	1	0.4811
GCST90277368	Sphingomyelin (d32:1) levels	Inverse variance weighted	5.17673	2	0.0751428
GCST90277368	Sphingomyelin (d32:1) levels	MR Egger	3.01442	1	0.0825268
GCST90277371	Sphingomyelin (d34:2) levels	MR Egger	9.10143	2	0.0105596
GCST90277371	Sphingomyelin (d34:2) levels	Inverse variance weighted	9.24987	3	0.0261468
GCST90277372	Sphingomyelin (d36:1) levels	MR Egger	0.534975	1	0.464523
GCST90277372	Sphingomyelin (d36:1) levels	Inverse variance weighted	0.53829	2	0.764033
GCST90277373	Sphingomyelin (d36:2) levels	MR Egger	6.63493	1	0.00999984
GCST90277373	Sphingomyelin (d36:2) levels	Inverse variance weighted	7.02566	2	0.0298124
GCST90277374	Sphingomyelin (d38:1) levels	Inverse variance weighted	0.687287	3	0.87619
GCST90277374	Sphingomyelin (d38:1) levels	MR Egger	0.0975581	2	0.952392
GCST90277375	Sphingomyelin (d38:2) levels	MR Egger	7.95968	2	0.0186887
GCST90277375	Sphingomyelin (d38:2) levels	Inverse variance weighted	8.01809	3	0.0456393
GCST90277377	Sphingomyelin (d40:2) levels	MR Egger	15.33	2	0.000468961
GCST90277377	Sphingomyelin (d40:2) levels	Inverse variance weighted	17.0884	3	0.00067777
GCST90277378	Sphingomyelin (d42:2) levels	Inverse variance weighted	1.66194	1	0.197341
GCST90277382	Triacylglycerol (48:1) levels	Inverse variance weighted	0.122696	1	0.726129
GCST90277383	Triacylglycerol (48:2) levels	Inverse variance weighted	0.133807	1	0.714517
GCST90277384	Triacylglycerol (48:3) levels	Inverse variance weighted	0.112343	1	0.737493
GCST90277386	Triacylglycerol (49:2) levels	Inverse variance weighted	0.091102	1	0.762781
GCST90277387	Triacylglycerol (50:1) levels	Inverse variance weighted	2.04281	2	0.360089
GCST90277387	Triacylglycerol (50:1) levels	MR Egger	0.70022	1	0.40271
GCST90277388	Triacylglycerol (50:2) levels	Inverse variance weighted	0.0861128	1	0.769178
GCST90277389	Triacylglycerol (50:3) levels	Inverse variance weighted	0.0841125	1	0.7718
GCST90277390	Triacylglycerol (50:4) levels	Inverse variance weighted	0.103686	1	0.74745
GCST90277391	Triacylglycerol (50:5) levels	Inverse variance weighted	0.107997	1	0.742437
GCST90277393	Triacylglycerol (51:2) levels	Inverse variance weighted	0.0516757	1	0.820173
GCST90277394	Triacylglycerol (51:3) levels	MR Egger	11.5466	3	0.00910946
GCST90277394	Triacylglycerol (51:3) levels	Inverse variance weighted	12.417	4	0.0145051
GCST90277395	Triacylglycerol (51:4) levels	Inverse variance weighted	0.0431198	1	0.8355
GCST90277396	Triacylglycerol (52:2) levels	Inverse variance weighted	6.26634	3	0.0993473
GCST90277396	Triacylglycerol (52:2) levels	MR Egger	1.95628	2	0.376009
GCST90277397	Triacylglycerol (52:3) levels	MR Egger	13.2629	4	0.0100604
GCST90277397	Triacylglycerol (52:3) levels	Inverse variance weighted	14.9182	5	0.0107176
GCST90277398	Triacylglycerol (52:4) levels	MR Egger	12.2407	4	0.015648
GCST90277398	Triacylglycerol (52:4) levels	Inverse variance weighted	13.3039	5	0.0206913
GCST90277399	Triacylglycerol (52:5) levels	Inverse variance weighted	6.15553	2	0.046062
GCST90277399	Triacylglycerol (52:5) levels	MR Egger	1.14184	1	0.285264
GCST90277400	Triacylglycerol (52:6) levels	Inverse variance weighted	12.3712	2	0.00205889
GCST90277400	Triacylglycerol (52:6) levels	MR Egger	5.69469	1	0.0170163
GCST90277401	Triacylglycerol (53:2) levels	Inverse variance weighted	0.0331629	1	0.855499
GCST90277402	Triacylglycerol (53:3) levels	MR Egger	14.3885	4	0.00615304
GCST90277402	Triacylglycerol (53:3) levels	Inverse variance weighted	14.6132	5	0.0121494
GCST90277403	Triacylglycerol (53:4) levels	Inverse variance weighted	7.44201	3	0.0590672
GCST90277403	Triacylglycerol (53:4) levels	MR Egger	1.89274	2	0.388148
GCST90277404	Triacylglycerol (54:3) levels	MR Egger	12.2438	2	0.00219434
GCST90277404	Triacylglycerol (54:3) levels	Inverse variance weighted	12.617	3	0.0055425
GCST90277405	Triacylglycerol (54:4) levels	MR Egger	18.6091	4	0.000937801
GCST90277405	Triacylglycerol (54:4) levels	Inverse variance weighted	19.551	5	0.00151684
GCST90277406	Triacylglycerol (54:5) levels	Inverse variance weighted	7.63811	3	0.054114
GCST90277406	Triacylglycerol (54:5) levels	MR Egger	2.57369	2	0.27614
GCST90277407	Triacylglycerol (54:6) levels	Inverse variance weighted	11.7319	2	0.00283438
GCST90277407	Triacylglycerol (54:6) levels	MR Egger	3.85248	1	0.0496726
GCST90277408	Triacylglycerol (54:7) levels	MR Egger	7.82719	1	0.0051466
GCST90277408	Triacylglycerol (54:7) levels	Inverse variance weighted	10.2151	2	0.0060508
GCST90277409	Triacylglycerol (56:3) levels	MR Egger	7.52875	2	0.0231821
GCST90277409	Triacylglycerol (56:3) levels	Inverse variance weighted	7.53833	3	0.0565817
GCST90277410	Triacylglycerol (56:4) levels	MR Egger	7.46624	1	0.00628668
GCST90277410	Triacylglycerol (56:4) levels	Inverse variance weighted	9.60149	2	0.0082236
GCST90277411	Triacylglycerol (56:5) levels	Inverse variance weighted	18.8695	3	0.000290928
GCST90277411	Triacylglycerol (56:5) levels	MR Egger	15.4695	2	0.000437365
GCST90277412	Triacylglycerol (56:6) levels	MR Egger	26.1485	4	2.95358e-05
GCST90277412	Triacylglycerol (56:6) levels	Inverse variance weighted	26.1786	5	8.23915e-05
GCST90277413	Triacylglycerol (56:7) levels	MR Egger	9.13253	2	0.0103967
GCST90277413	Triacylglycerol (56:7) levels	Inverse variance weighted	10.9007	3	0.0122749
GCST90277414	Triacylglycerol (56:8) levels	Inverse variance weighted	10.2633	2	0.00590684
GCST90277414	Triacylglycerol (56:8) levels	MR Egger	4.41727	1	0.0355769
GCST90277415	Triacylglycerol (58:7) levels	Inverse variance weighted	21.4983	5	0.000651961
GCST90277415	Triacylglycerol (58:7) levels	MR Egger	19.1961	4	0.00071919

## Sheet: Supplementary Table 6
Supplementary Table 6. Information of instrumental variables on mediator for immune cells
ID.mediator	Traits.mediator	SNP	Chr	Pos	Effect allele	Other allele	Beta	Standard error	EAF	P value	Sample size	F statistics
GCST90001391	IgD+ B cell %B cell	rs17405603	5	144608340	T	A	0.1542	0.02757	0.284	2.38e-08	3658	31.2821
GCST90001392	IgD+ CD38+ B cell Absolute Count	rs140380950	2	105587803	C	T	-0.3568	0.06296	0.0368	1.57e-08	3656	32.1159
GCST90001392	IgD+ CD38+ B cell Absolute Count	rs80330977	5	158276610	A	G	-0.2576	0.04422	0.0814	6.16e-09	3656	33.9355
GCST90001395	IgD+ CD38- B cell %B cell	rs113398446	6	161871755	C	A	0.1793	0.03256	0.1687	3.91e-08	3657	30.3244
GCST90001395	IgD+ CD38- B cell %B cell	rs77762131	14	96205838	C	G	0.3388	0.05748	0.045	4.1e-09	3657	34.7419
GCST90001396	IgD+ CD38- B cell Absolute Count	rs77762131	14	96205838	C	G	0.3229	0.05806	0.045	2.85e-08	3656	30.9302
GCST90001397	Unswitched memory B cell %B cell	rs73192651	13	50212885	T	C	0.5551	0.08989	0.02	7.31e-10	3657	38.1346
GCST90001398	Unswitched memory B cell Absolute Count	rs73192651	13	50212885	T	C	0.4968	0.08845	0.02	2.09e-08	3656	31.5477
GCST90001398	Unswitched memory B cell Absolute Count	rs12874404	13	108993494	G	A	0.1523	0.02639	0.3256	8.62e-09	3656	33.3059
GCST90001399	IgD- CD27- B cell %B cell	rs35574803	3	32533246	C	T	-0.3526	0.05371	0.0562	5.92e-11	3657	43.0977
GCST90001399	IgD- CD27- B cell %B cell	rs2250246	12	6553016	G	A	0.1466	0.02442	0.5339	2.13e-09	3657	36.0393
GCST90001399	IgD- CD27- B cell %B cell	rs4810485	20	44747947	G	T	0.3898	0.02585	0.6314	7.2e-50	3657	227.385
GCST90001400	IgD+ B cell Absolute Count	rs12939566	17	38038390	T	A	-0.1669	0.0285	0.4148	5.12e-09	3657	34.2944
GCST90001401	IgD- CD27- B cell Absolute Count	rs2250246	12	6553016	G	A	0.1359	0.02451	0.5341	3.13e-08	3656	30.7434
GCST90001401	IgD- CD27- B cell Absolute Count	rs4239702	20	44749251	C	T	0.2841	0.02593	0.6002	1.64e-27	3656	120.043
GCST90001404	Plasma Blast-Plasma Cell %B cell	rs138542577	8	16074805	C	G	0.3534	0.06406	0.0376	3.71e-08	3658	30.434
GCST90001406	Memory B cell %B cell	rs72635970	2	73868977	G	T	0.3572	0.06109	0.0444	5.45e-09	3657	34.1887
GCST90001406	Memory B cell %B cell	rs116844769	14	65713895	A	G	0.2839	0.05066	0.0662	2.26e-08	3657	31.4051
GCST90001407	Memory B cell Absolute Count	rs12874404	13	108993494	G	A	0.173	0.02661	0.3256	9.14e-11	3656	42.2671
GCST90001408	Naive-mature B cell %B cell	rs72635970	2	73868977	G	T	-0.3399	0.06121	0.0444	3.01e-08	3657	30.836
GCST90001409	Naive-mature B cell Absolute Count	rs12939566	17	38038390	T	A	-0.1605	0.02868	0.4148	2.35e-08	3656	31.3178
GCST90001410	IgD- CD38+ B cell %B cell	rs2792563	1	213100225	A	G	-0.1407	0.02479	0.567	1.49e-08	3657	32.2133
GCST90001412	IgD+ CD24+ B cell Absolute Count	rs12874404	13	108993494	G	A	0.1963	0.02601	0.3256	5.62e-14	3656	56.9587
GCST90001415	IgD+ CD24- B cell %B cell	rs75766272	1	8009985	T	C	0.483	0.08768	0.0201	3.86e-08	3657	30.3454
GCST90001416	IgD+ CD24- B cell Absolute Count	rs12939566	17	38038390	T	A	-0.1593	0.02856	0.4148	2.61e-08	3656	31.1111
GCST90001417	CD24+ CD27+ B cell %B cell	rs75766272	1	8009985	T	C	-0.4865	0.08656	0.0201	2.05e-08	3657	31.5887
GCST90001417	CD24+ CD27+ B cell %B cell	rs45608038	2	73679013	G	A	0.3527	0.0624	0.0421	1.71e-08	3657	31.9479
GCST90001417	CD24+ CD27+ B cell %B cell	rs76477280	13	50147180	G	A	0.4892	0.08811	0.0206	3.03e-08	3657	30.8264
GCST90001418	CD24+ CD27+ B cell Absolute Count	rs12874404	13	108993494	G	A	0.1691	0.02653	0.3256	2.04e-10	3656	40.6268
GCST90001422	CD20- CD38- B cell %B cell	rs117308259	14	31993501	C	T	-0.8348	0.1494	0.0066	2.48e-08	3659	31.2222
GCST90001424	IgD+ B cell %Lymphocyte	rs12874404	13	108993494	G	A	0.1898	0.02599	0.3257	3.43e-13	3657	53.331
GCST90001424	IgD+ B cell %Lymphocyte	rs11657531	17	2731370	T	C	-0.1468	0.0236	0.4882	5.52e-10	3657	38.6926
GCST90001426	IgD- CD38dim B cell %lymphocyte	rs11687597	2	136926146	G	A	0.1644	0.03007	0.2069	4.86e-08	3656	29.8907
GCST90001426	IgD- CD38dim B cell %lymphocyte	rs7840395	8	144984956	G	A	-0.1408	0.02438	0.5715	8.25e-09	3656	33.3532
GCST90001429	IgD+ CD38+ B cell %lymphocyte	rs140380950	2	105587803	C	T	-0.3597	0.06402	0.0368	2.07e-08	3656	31.5682
GCST90001431	IgD+ CD38- B cell %lymphocyte	rs12874404	13	108993494	G	A	0.1714	0.02663	0.3256	1.39e-10	3656	41.4266
GCST90001431	IgD+ CD38- B cell %lymphocyte	rs77762131	14	96205838	C	G	0.3532	0.058	0.045	1.25e-09	3656	37.0839
GCST90001432	Unswitched memory B cell %lymphocyte	rs73192651	13	50212885	T	C	0.5455	0.08807	0.02	6.54e-10	3656	38.3649
GCST90001432	Unswitched memory B cell %lymphocyte	rs12874404	13	108993494	G	A	0.1827	0.02625	0.3256	4.02e-12	3656	48.4416
GCST90001432	Unswitched memory B cell %lymphocyte	rs77762131	14	96205838	C	G	0.3287	0.05701	0.045	8.75e-09	3656	33.2428
GCST90001432	Unswitched memory B cell %lymphocyte	rs6032660	20	44730245	A	G	-0.1525	0.02629	0.6359	7.2e-09	3656	33.6479
GCST90001433	IgD- CD27- B cell %lymphocyte	rs35574803	3	32533246	C	T	-0.3044	0.05397	0.0562	1.83e-08	3656	31.8115
GCST90001433	IgD- CD27- B cell %lymphocyte	rs4810485	20	44747947	G	T	0.317	0.02622	0.6313	4.98e-33	3656	146.168
GCST90001434	Switched memory B cell %lymphocyte	rs7840395	8	144984956	G	A	-0.1437	0.02516	0.5715	1.21e-08	3656	32.6206
GCST90001434	Switched memory B cell %lymphocyte	rs9520836	13	108957063	G	A	0.1567	0.02479	0.5044	2.91e-10	3656	39.9563
GCST90001434	Switched memory B cell %lymphocyte	rs11653761	17	2716535	T	G	-0.1491	0.02489	0.592	2.3e-09	3656	35.8844
GCST90001435	Plasma Blast-Plasma Cell %lymphocyte	rs4785074	16	59885737	T	C	-0.1403	0.02562	0.6349	4.62e-08	3657	29.9887
GCST90001436	Memory B cell %lymphocyte	rs12874404	13	108993494	G	A	0.2221	0.0262	0.3256	3.31e-17	3656	71.8612
GCST90001436	Memory B cell %lymphocyte	rs11653761	17	2716535	T	G	-0.1359	0.02451	0.592	3.17e-08	3656	30.7434
GCST90001437	Naive-mature B cell %lymphocyte	rs73145706	20	61633711	T	C	-0.6017	0.1073	0.0129	2.23e-08	3656	31.4457
GCST90001439	IgD+ CD24+ B cell %lymphocyte	rs12874404	13	108993494	G	A	0.2335	0.02632	0.3256	1.09e-18	3656	78.7049
GCST90001439	IgD+ CD24+ B cell %lymphocyte	rs11657118	17	2714118	C	T	-0.1428	0.02416	0.475	3.7e-09	3656	34.9351
GCST90001441	IgD+ CD24- B cell %lymphocyte	rs73145706	20	61633711	T	C	-0.5808	0.106	0.0129	4.54e-08	3656	30.0221
GCST90001442	CD24+ CD27+ B cell %lymphocyte	rs12874404	13	108993494	G	A	0.2114	0.02614	0.3256	8.09e-16	3656	65.4032
GCST90001442	CD24+ CD27+ B cell %lymphocyte	rs73192651	13	50212885	T	C	0.5056	0.08768	0.02	8.75e-09	3656	33.2516
GCST90001442	CD24+ CD27+ B cell %lymphocyte	rs11657759	17	2715961	C	A	-0.1352	0.02397	0.4903	1.81e-08	3656	31.8139
GCST90001446	IgD- CD38- B cell Absolute Count	rs77741094	21	42362418	G	C	-0.627	0.1131	0.0126	3.14e-08	3656	30.7333
GCST90001450	CD62L- monocyte Absolute Count	rs4656708	1	169701466	C	A	-0.3696	0.0647	0.0459	1.22e-08	3019	32.6329
GCST90001450	CD62L- monocyte Absolute Count	rs4987369	1	169662742	T	G	0.2378	0.03006	0.2774	3.61e-15	3019	62.5815
GCST90001450	CD62L- monocyte Absolute Count	rs11249570	5	177033794	A	G	-0.1525	0.02632	0.4581	7.66e-09	3019	33.5713
GCST90001451	CD62L- monocyte %monocyte	rs4987360	1	169664867	G	A	0.3359	0.02969	0.2763	4.37e-29	3042	127.997
GCST90001451	CD62L- monocyte %monocyte	rs9859349	3	31661754	A	G	0.227	0.04151	0.1205	4.89e-08	3042	29.9052
GCST90001451	CD62L- monocyte %monocyte	rs7139370	13	109976273	T	C	0.2947	0.0539	0.0676	4.96e-08	3042	29.8939
GCST90001451	CD62L- monocyte %monocyte	rs45487297	14	30153119	A	T	0.6623	0.1201	0.0135	3.74e-08	3042	30.4105
GCST90001452	CD11c+ CD62L- monocyte Absolute Count	rs55971447	1	161515326	T	C	-0.1809	0.03084	0.231	4.95e-09	3017	34.4071
GCST90001457	CD11c+ HLA DR++ monocyte %monocyte	rs6808893	3	188133439	T	C	-0.1582	0.02739	0.5717	8.47e-09	3042	33.3602
GCST90001458	Myeloid Dendritic Cell Absolute Count	rs115805162	1	161410253	T	C	-0.2265	0.03229	0.2083	2.75e-12	3387	49.204
GCST90001458	Myeloid Dendritic Cell Absolute Count	rs516847	1	160799360	G	C	0.1559	0.02621	0.4297	3.02e-09	3387	35.38
GCST90001458	Myeloid Dendritic Cell Absolute Count	rs75072970	1	161058351	C	T	0.3859	0.05732	0.0531	1.94e-11	3387	45.3249
GCST90001458	Myeloid Dendritic Cell Absolute Count	rs71632979	1	161526397	G	A	0.6546	0.02797	0.2449	2.29e-112	3387	547.731
GCST90001459	Myeloid Dendritic Cell %Dendritic Cell	rs115805162	1	161410253	T	C	-0.2046	0.03284	0.2084	5.25e-10	3410	38.8155
GCST90001459	Myeloid Dendritic Cell %Dendritic Cell	rs71632979	1	161526397	G	A	0.6258	0.0287	0.2447	8.46e-99	3410	475.453
GCST90001460	Plasmacytoid Dendritic Cell Absolute Count	rs2164210	2	136580287	C	T	0.1937	0.02628	0.3244	2.12e-13	3374	54.3261
GCST90001460	Plasmacytoid Dendritic Cell Absolute Count	rs876039	7	50308811	C	G	-0.1971	0.02752	0.2619	9.51e-13	3374	51.2952
GCST90001461	Dendritic Cell Absolute Count	rs55971447	1	161515326	T	C	0.5889	0.02846	0.2358	1.2e-89	3374	428.167
GCST90001461	Dendritic Cell Absolute Count	rs75072970	1	161058351	C	T	0.3483	0.05681	0.0532	9.74e-10	3374	37.5887
GCST90001461	Dendritic Cell Absolute Count	rs115805162	1	161410253	T	C	-0.1935	0.03213	0.2087	1.91e-09	3374	36.2694
GCST90001462	CD62L- Dendritic Cell Absolute Count	rs191217950	1	160940671	A	G	0.7543	0.1293	0.0096	5.9e-09	3387	34.0323
GCST90001462	CD62L- Dendritic Cell Absolute Count	rs75072970	1	161058351	C	T	0.4289	0.05742	0.0531	1.02e-13	3387	55.7938
GCST90001462	CD62L- Dendritic Cell Absolute Count	rs71632979	1	161526397	G	A	0.7524	0.02735	0.2449	1.4e-150	3387	756.803
GCST90001462	CD62L- Dendritic Cell Absolute Count	rs71639910	1	161937774	A	G	0.3586	0.05081	0.0686	2.05e-12	3387	49.8106
GCST90001462	CD62L- Dendritic Cell Absolute Count	rs115805162	1	161410253	T	C	-0.2709	0.03229	0.2083	7.2e-17	3387	70.3853
GCST90001463	CD62L- Dendritic Cell %Dendritic Cell	rs75072970	1	161058351	C	T	0.3832	0.05865	0.0531	7.36e-11	3410	42.6889
GCST90001463	CD62L- Dendritic Cell %Dendritic Cell	rs56199187	1	161520931	T	C	0.7548	0.02809	0.2441	2.11e-144	3410	722.038
GCST90001463	CD62L- Dendritic Cell %Dendritic Cell	rs6537835	1	115108914	A	G	-0.2072	0.03711	0.8488	2.54e-08	3410	31.1744
GCST90001463	CD62L- Dendritic Cell %Dendritic Cell	rs10918342	1	161950451	A	G	-0.1766	0.02885	0.7191	1.04e-09	3410	37.4705
GCST90001464	CD86+ myeloid Dendritic Cell Absolute Count	rs191217950	1	160940671	A	G	0.7582	0.1312	0.0096	8.13e-09	3387	33.3964
GCST90001464	CD86+ myeloid Dendritic Cell Absolute Count	rs115805162	1	161410253	T	C	-0.2673	0.03328	0.2083	1.29e-15	3387	64.5106
GCST90001464	CD86+ myeloid Dendritic Cell Absolute Count	rs71639910	1	161937774	A	G	0.3667	0.05205	0.0686	2.25e-12	3387	49.6341
GCST90001464	CD86+ myeloid Dendritic Cell Absolute Count	rs75072970	1	161058351	C	T	0.4059	0.05879	0.0531	5.97e-12	3387	47.6685
GCST90001464	CD86+ myeloid Dendritic Cell Absolute Count	rs71632979	1	161526397	G	A	0.8088	0.02785	0.2449	9.71e-166	3387	843.397
GCST90001465	CD86+ myeloid Dendritic Cell %Dendritic Cell	rs71632979	1	161526397	G	A	0.8089	0.02792	0.2447	4.22e-165	3410	839.38
GCST90001465	CD86+ myeloid Dendritic Cell %Dendritic Cell	rs71639910	1	161937774	A	G	0.3612	0.0521	0.0688	4.9e-12	3410	48.064
GCST90001465	CD86+ myeloid Dendritic Cell %Dendritic Cell	rs75072970	1	161058351	C	T	0.3513	0.05892	0.0531	2.73e-09	3410	35.5493
GCST90001465	CD86+ myeloid Dendritic Cell %Dendritic Cell	rs115805162	1	161410253	T	C	-0.2598	0.03331	0.2084	8.2e-15	3410	60.8316
GCST90001467	CD86+ plasmacytoid Dendritic Cell %Dendritic Cell	rs3845548	1	161507448	T	C	-0.2739	0.02938	0.2345	1.98e-20	3410	86.9121
GCST90001468	CD62L- myeloid Dendritic Cell Absolute Count	rs115805162	1	161410253	T	C	-0.2833	0.03326	0.2083	2.43e-17	3387	72.5519
GCST90001468	CD62L- myeloid Dendritic Cell Absolute Count	rs71632979	1	161526397	G	A	0.8094	0.02787	0.2449	9.84e-166	3387	843.437
GCST90001468	CD62L- myeloid Dendritic Cell Absolute Count	rs116159922	1	160977389	A	G	0.8211	0.1303	0.0094	3.34e-10	3387	39.7103
GCST90001468	CD62L- myeloid Dendritic Cell Absolute Count	rs148765873	1	161221713	C	T	-0.3791	0.06661	0.0438	1.36e-08	3387	32.3913
GCST90001468	CD62L- myeloid Dendritic Cell Absolute Count	rs75072970	1	161058351	C	T	0.4285	0.05879	0.0531	3.88e-13	3387	53.1245
GCST90001468	CD62L- myeloid Dendritic Cell Absolute Count	rs71639910	1	161937774	A	G	0.401	0.05202	0.0686	1.66e-14	3387	59.4221
GCST90001469	CD62L- myeloid Dendritic Cell %Dendritic Cell	rs191217950	1	160940671	A	G	0.8012	0.1303	0.0095	8.71e-10	3410	37.8088
GCST90001469	CD62L- myeloid Dendritic Cell %Dendritic Cell	rs75072970	1	161058351	C	T	0.388	0.0581	0.0531	2.83e-11	3410	44.5976
GCST90001469	CD62L- myeloid Dendritic Cell %Dendritic Cell	rs3933769	1	161559327	G	A	-0.1594	0.0279	0.6129	1.2e-08	3410	32.6414
GCST90001469	CD62L- myeloid Dendritic Cell %Dendritic Cell	rs148765873	1	161221713	C	T	-0.3975	0.06549	0.0437	1.43e-09	3410	36.8404
GCST90001469	CD62L- myeloid Dendritic Cell %Dendritic Cell	rs115805162	1	161410253	T	C	-0.2838	0.03272	0.2084	6.3e-18	3410	75.2312
GCST90001469	CD62L- myeloid Dendritic Cell %Dendritic Cell	rs71632979	1	161526397	G	A	0.8232	0.02725	0.2447	8.53e-178	3410	912.594
GCST90001469	CD62L- myeloid Dendritic Cell %Dendritic Cell	rs71639910	1	161937774	A	G	0.4169	0.05126	0.0688	5.86e-16	3410	66.1465
GCST90001470	CD62L- plasmacytoid Dendritic Cell Absolute Count	rs6535445	4	84151427	C	T	-0.2794	0.02525	0.3435	5.62e-28	3374	122.442
GCST90001471	CD62L- plasmacytoid Dendritic Cell %Dendritic Cell	rs55971447	1	161515326	T	C	-0.3011	0.02899	0.2352	6.7e-25	3410	107.876
GCST90001471	CD62L- plasmacytoid Dendritic Cell %Dendritic Cell	rs6535445	4	84151427	C	T	-0.3029	0.02564	0.344	1.35e-31	3410	139.56
GCST90001472	CD62L- CD86+ myeloid Dendritic Cell Absolute Count	rs191217950	1	160940671	A	G	0.7724	0.1306	0.0096	3.62e-09	3387	34.9783
GCST90001472	CD62L- CD86+ myeloid Dendritic Cell Absolute Count	rs71632979	1	161526397	G	A	0.9207	0.02691	0.2449	1e-200	3387	1170.6
GCST90001472	CD62L- CD86+ myeloid Dendritic Cell Absolute Count	rs75072970	1	161058351	C	T	0.4485	0.05868	0.0531	2.73e-14	3387	58.4177
GCST90001472	CD62L- CD86+ myeloid Dendritic Cell Absolute Count	rs115805162	1	161410253	T	C	-0.3094	0.03328	0.2083	2.47e-20	3387	86.4319
GCST90001472	CD62L- CD86+ myeloid Dendritic Cell Absolute Count	rs3933769	1	161559327	G	A	-0.1927	0.0283	0.6134	1.15e-11	3387	46.365
GCST90001472	CD62L- CD86+ myeloid Dendritic Cell Absolute Count	rs71639910	1	161937774	A	G	0.425	0.05195	0.0686	3.96e-16	3387	66.9278
GCST90001473	CD62L- CD86+ myeloid Dendritic Cell %Dendritic Cell	rs75072970	1	161058351	C	T	0.4126	0.05841	0.0531	1.96e-12	3410	49.8981
GCST90001473	CD62L- CD86+ myeloid Dendritic Cell %Dendritic Cell	rs143140559	1	160972255	T	C	0.71	0.1289	0.0094	3.88e-08	3410	30.3397
GCST90001473	CD62L- CD86+ myeloid Dendritic Cell %Dendritic Cell	rs115805162	1	161410253	T	C	-0.3069	0.03321	0.2084	4.18e-20	3410	85.3996
GCST90001473	CD62L- CD86+ myeloid Dendritic Cell %Dendritic Cell	rs71639910	1	161937774	A	G	0.4245	0.05172	0.0688	3.16e-16	3410	67.3656
GCST90001473	CD62L- CD86+ myeloid Dendritic Cell %Dendritic Cell	rs71632979	1	161526397	G	A	0.929	0.0268	0.2447	1e-200	3410	1201.61
GCST90001473	CD62L- CD86+ myeloid Dendritic Cell %Dendritic Cell	rs3933769	1	161559327	G	A	-0.2076	0.02811	0.6129	1.89e-13	3410	54.5422
GCST90001474	Plasmacytoid Dendritic Cell %Dendritic Cell	rs56199187	1	161520931	T	C	-0.5887	0.02799	0.2441	1.97e-92	3410	442.367
GCST90001474	Plasmacytoid Dendritic Cell %Dendritic Cell	rs876036	7	50307710	C	T	-0.1835	0.02885	0.2645	2.25e-10	3410	40.4558
GCST90001475	HLA DR++ monocyte %monocyte	rs9271768	6	32594188	G	A	-0.2475	0.03213	0.4356	1.68e-14	3595	59.3375
GCST90001475	HLA DR++ monocyte %monocyte	rs9296042	6	32736005	T	C	-0.1923	0.02928	0.5013	5.86e-11	3595	43.1337
GCST90001475	HLA DR++ monocyte %monocyte	rs9271281	6	32581059	T	C	-0.3029	0.03046	0.5808	5.37e-23	3595	98.8869
GCST90001475	HLA DR++ monocyte %monocyte	rs62395272	6	31394424	T	C	-0.2295	0.03657	0.2819	3.91e-10	3595	39.3836
GCST90001476	HLA DR++ monocyte %leukocyte	rs9270591	6	32561424	T	C	-0.2715	0.03137	0.5793	7.44e-18	3595	74.905
GCST90001476	HLA DR++ monocyte %leukocyte	rs9271768	6	32594188	G	A	-0.2168	0.03267	0.4356	3.72e-11	3595	44.0373
GCST90001477	HLA DR++ monocyte Absolute Count	rs9272459	6	32605578	A	G	-0.1649	0.02958	0.5423	2.66e-08	3579	31.0774
GCST90001477	HLA DR++ monocyte Absolute Count	rs9275271	6	32662533	C	T	0.2356	0.03057	0.6292	1.67e-14	3579	59.3963
GCST90001478	CD4 regulatory T cell %CD4+ T cell	rs1571025	10	6134869	G	A	0.2422	0.0339	0.1766	1.11e-12	3437	51.0445
GCST90001478	CD4 regulatory T cell %CD4+ T cell	rs6602392	10	6078079	A	C	0.2173	0.03926	0.1155	3.34e-08	3437	30.6351
GCST90001479	CD4 regulatory T cell %T cell	rs1571025	10	6134869	G	A	0.2054	0.03486	0.1766	4.17e-09	3437	34.7173
GCST90001480	Resting CD4 regulatory T cell Absolute Count	rs17583875	1	197924770	A	G	1.651	0.2111	0.0029	6.94e-15	3405	61.1671
GCST90001480	Resting CD4 regulatory T cell Absolute Count	rs408686	2	39177320	A	C	-0.2089	0.03078	0.814	1.33e-11	3405	46.0617
GCST90001480	Resting CD4 regulatory T cell Absolute Count	rs6751481	2	38897810	C	T	0.2177	0.02348	0.4699	3.1e-20	3405	85.9648
GCST90001480	Resting CD4 regulatory T cell Absolute Count	rs75958070	11	79203049	C	G	-0.2006	0.03612	0.1217	3.02e-08	3405	30.8437
GCST90001481	Resting CD4 regulatory T cell %CD4 regulatory T cell	rs147071297	1	191648600	A	G	1.292	0.1788	0.0039	6.14e-13	3437	52.2144
GCST90001481	Resting CD4 regulatory T cell %CD4 regulatory T cell	rs60220946	1	193505625	T	C	0.4297	0.07742	0.0212	3.08e-08	3437	30.8052
GCST90001481	Resting CD4 regulatory T cell %CD4 regulatory T cell	rs141066700	1	193453479	G	A	0.775	0.1136	0.0093	1.05e-11	3437	46.5422
GCST90001481	Resting CD4 regulatory T cell %CD4 regulatory T cell	rs12133465	1	195430336	G	A	0.7179	0.1158	0.0096	6.33e-10	3437	38.4336
GCST90001481	Resting CD4 regulatory T cell %CD4 regulatory T cell	rs17583875	1	197924770	A	G	2.714	0.2018	0.0029	3.22e-40	3437	180.875
GCST90001481	Resting CD4 regulatory T cell %CD4 regulatory T cell	rs138915779	1	190079170	A	C	1.793	0.2061	0.0035	4.93e-18	3437	75.6841
GCST90001481	Resting CD4 regulatory T cell %CD4 regulatory T cell	rs7530076	1	195825276	A	G	-0.463	0.07456	0.9748	5.95e-10	3437	38.5612
GCST90001481	Resting CD4 regulatory T cell %CD4 regulatory T cell	rs187089343	1	182091538	C	A	0.9806	0.1707	0.0047	1e-08	3437	33.0002
GCST90001481	Resting CD4 regulatory T cell %CD4 regulatory T cell	rs17607399	2	41884212	T	C	0.209	0.03723	0.1084	2.14e-08	3437	31.5142
GCST90001481	Resting CD4 regulatory T cell %CD4 regulatory T cell	rs6751481	2	38897810	C	T	0.2946	0.02252	0.4709	3.4e-38	3437	171.131
GCST90001481	Resting CD4 regulatory T cell %CD4 regulatory T cell	rs413431	2	39176695	G	A	-0.2777	0.02969	0.8154	1.47e-20	3437	87.4846
GCST90001482	Resting CD4 regulatory T cell %CD4+ T cell	rs141066700	1	193453479	G	A	0.7007	0.1171	0.0093	2.44e-09	3437	35.8056
GCST90001482	Resting CD4 regulatory T cell %CD4+ T cell	rs17583875	1	197924770	A	G	2.309	0.2094	0.0029	8.26e-28	3437	121.589
GCST90001482	Resting CD4 regulatory T cell %CD4+ T cell	rs138915779	1	190079170	A	C	1.439	0.2131	0.0035	1.72e-11	3437	45.5989
GCST90001482	Resting CD4 regulatory T cell %CD4+ T cell	rs147071297	1	191648600	A	G	1.123	0.1849	0.0039	1.4e-09	3437	36.888
GCST90001482	Resting CD4 regulatory T cell %CD4+ T cell	rs6751481	2	38897810	C	T	0.2762	0.0232	0.4709	4.78e-32	3437	141.733
GCST90001482	Resting CD4 regulatory T cell %CD4+ T cell	rs408686	2	39177320	A	C	-0.2655	0.03044	0.8142	4.22e-18	3437	76.0746
GCST90001483	CD39+ resting CD4 regulatory T cell Absolute Count	rs146899923	1	195919849	C	T	0.8565	0.1368	0.009	4.29e-10	3405	39.1997
GCST90001483	CD39+ resting CD4 regulatory T cell Absolute Count	rs17583875	1	197924770	A	G	2.134	0.2233	0.0029	2.17e-21	3405	91.3296
GCST90001483	CD39+ resting CD4 regulatory T cell Absolute Count	rs11890666	2	38745822	A	G	-0.1566	0.02815	0.2875	2.88e-08	3405	30.9476
GCST90001483	CD39+ resting CD4 regulatory T cell Absolute Count	rs12712610	2	38897249	G	A	0.1912	0.02749	0.2972	4.16e-12	3405	48.3756
GCST90001483	CD39+ resting CD4 regulatory T cell Absolute Count	rs11188757	10	98205222	C	A	-0.1737	0.03077	0.2213	1.78e-08	3405	31.8673
GCST90001483	CD39+ resting CD4 regulatory T cell Absolute Count	rs4918971	10	97569998	G	C	0.8068	0.02149	0.4264	1e-200	3405	1409.48
GCST90001483	CD39+ resting CD4 regulatory T cell Absolute Count	rs10882701	10	97741071	C	A	-0.3551	0.0246	0.514	7.12e-46	3405	208.368
GCST90001483	CD39+ resting CD4 regulatory T cell Absolute Count	rs11188245	10	96999046	A	G	0.1845	0.02607	0.3844	1.77e-12	3405	50.0853
GCST90001483	CD39+ resting CD4 regulatory T cell Absolute Count	rs72809757	10	97285715	G	A	0.4827	0.05321	0.0586	1.94e-19	3405	82.294
GCST90001483	CD39+ resting CD4 regulatory T cell Absolute Count	rs1923692	10	98173715	G	T	-0.5138	0.05359	0.9457	1.66e-21	3405	91.9223
GCST90001483	CD39+ resting CD4 regulatory T cell Absolute Count	rs192831774	10	95387682	T	A	0.4945	0.0724	0.0311	1e-11	3405	46.6504
GCST90001484	CD39+ resting CD4 regulatory T cell %resting CD4 regulatory T cell	rs115328872	1	197921246	A	G	1.259	0.199	0.0036	2.82e-10	3437	40.0263
GCST90001484	CD39+ resting CD4 regulatory T cell %resting CD4 regulatory T cell	rs4918971	10	97569998	G	C	0.8895	0.02025	0.4267	1e-200	3437	1929.49
GCST90001484	CD39+ resting CD4 regulatory T cell %resting CD4 regulatory T cell	rs192831774	10	95387682	T	A	0.5858	0.07135	0.0313	3.07e-16	3437	67.4079
GCST90001484	CD39+ resting CD4 regulatory T cell %resting CD4 regulatory T cell	rs10882701	10	97741071	C	A	-0.3681	0.02438	0.5141	6.66e-50	3437	227.963
GCST90001484	CD39+ resting CD4 regulatory T cell %resting CD4 regulatory T cell	rs1923692	10	98173715	G	T	-0.5718	0.0529	0.9453	8.39e-27	3437	116.836
GCST90001484	CD39+ resting CD4 regulatory T cell %resting CD4 regulatory T cell	rs12777195	10	96998743	G	A	0.2008	0.02654	0.3595	4.86e-14	3437	57.2434
GCST90001484	CD39+ resting CD4 regulatory T cell %resting CD4 regulatory T cell	rs72809757	10	97285715	G	A	0.5451	0.05251	0.0588	7.07e-25	3437	107.763
GCST90001484	CD39+ resting CD4 regulatory T cell %resting CD4 regulatory T cell	rs11188757	10	98205222	C	A	-0.2044	0.03049	0.2207	2.36e-11	3437	44.9414
GCST90001485	CD39+ resting CD4 regulatory T cell %CD4 regulatory T cell	rs11579717	1	199999121	A	G	1.718	0.1835	0.0044	1.35e-20	3437	87.6545
GCST90001485	CD39+ resting CD4 regulatory T cell %CD4 regulatory T cell	rs116794175	1	194010208	C	T	1.311	0.1905	0.0042	6.98e-12	3437	47.3604
GCST90001485	CD39+ resting CD4 regulatory T cell %CD4 regulatory T cell	rs34645541	1	195875605	A	C	0.7843	0.1289	0.0095	1.29e-09	3437	37.0219
GCST90001485	CD39+ resting CD4 regulatory T cell %CD4 regulatory T cell	rs113435341	1	198151688	G	A	2.267	0.2171	0.0032	3.79e-25	3437	109.039
GCST90001485	CD39+ resting CD4 regulatory T cell %CD4 regulatory T cell	rs11890666	2	38745822	A	G	-0.1612	0.02787	0.2866	7.94e-09	3437	33.4546
GCST90001485	CD39+ resting CD4 regulatory T cell %CD4 regulatory T cell	rs12712610	2	38897249	G	A	0.201	0.02719	0.2975	1.83e-13	3437	54.6479
GCST90001485	CD39+ resting CD4 regulatory T cell %CD4 regulatory T cell	rs12777195	10	96998743	G	A	0.1965	0.02651	0.3595	1.56e-13	3437	54.9422
GCST90001485	CD39+ resting CD4 regulatory T cell %CD4 regulatory T cell	rs10882701	10	97741071	C	A	-0.3593	0.02438	0.5141	1.08e-47	3437	217.194
GCST90001485	CD39+ resting CD4 regulatory T cell %CD4 regulatory T cell	rs1923692	10	98173715	G	T	-0.5496	0.05289	0.9453	6.37e-25	3437	107.981
GCST90001485	CD39+ resting CD4 regulatory T cell %CD4 regulatory T cell	rs192831774	10	95387682	T	A	0.5247	0.07138	0.0313	2.46e-13	3437	54.0342
GCST90001485	CD39+ resting CD4 regulatory T cell %CD4 regulatory T cell	rs4918969	10	97562938	A	G	0.8426	0.02078	0.4267	1e-200	3437	1644.19
GCST90001485	CD39+ resting CD4 regulatory T cell %CD4 regulatory T cell	rs11188757	10	98205222	C	A	-0.182	0.03048	0.2207	2.6e-09	3437	35.6544
GCST90001485	CD39+ resting CD4 regulatory T cell %CD4 regulatory T cell	rs72809757	10	97285715	G	A	0.5051	0.05255	0.0588	1.33e-21	3437	92.3867
GCST90001486	Activated CD4 regulatory T cell Absolute Count	rs138915779	1	190079170	A	C	-1.288	0.2345	0.0034	4.23e-08	3405	30.168
GCST90001486	Activated CD4 regulatory T cell Absolute Count	rs113435341	1	198151688	G	A	-1.414	0.2277	0.0032	5.88e-10	3405	38.5632
GCST90001487	Activated CD4 regulatory T cell %CD4 regulatory T cell	rs7530076	1	195825276	A	G	0.4628	0.08043	0.9748	9.52e-09	3437	33.1093
GCST90001487	Activated CD4 regulatory T cell %CD4 regulatory T cell	rs17583875	1	197924770	A	G	-1.532	0.2241	0.0029	9.63e-12	3437	46.7341
GCST90001487	Activated CD4 regulatory T cell %CD4 regulatory T cell	rs138915779	1	190079170	A	C	-1.347	0.2241	0.0035	2.06e-09	3437	36.1286
GCST90001487	Activated CD4 regulatory T cell %CD4 regulatory T cell	rs141066700	1	193453479	G	A	-0.682	0.1241	0.0093	4.18e-08	3437	30.2013
GCST90001489	CD39+ activated CD4 regulatory T cell Absolute Count	rs10786199	10	97069472	A	G	-0.189	0.02875	0.2894	5.63e-11	3405	43.2163
GCST90001489	CD39+ activated CD4 regulatory T cell Absolute Count	rs72809762	10	97294154	T	C	0.3373	0.0511	0.0675	4.74e-11	3405	43.5703
GCST90001489	CD39+ activated CD4 regulatory T cell Absolute Count	rs7088961	10	97608114	G	C	0.8764	0.02116	0.4683	1e-200	3405	1715.43
GCST90001489	CD39+ activated CD4 regulatory T cell Absolute Count	rs10882701	10	97741071	C	A	-0.3631	0.02528	0.514	1.8e-45	3405	206.3
GCST90001489	CD39+ activated CD4 regulatory T cell Absolute Count	rs11188757	10	98205222	C	A	-0.2494	0.03146	0.2213	3.06e-15	3405	62.8457
GCST90001489	CD39+ activated CD4 regulatory T cell Absolute Count	rs202211780	10	97016742	G	A	0.4192	0.04585	0.0878	1.02e-19	3405	83.5918
GCST90001491	CD39+ activated CD4 regulatory T cell %CD4 regulatory T cell	rs72809762	10	97294154	T	C	0.3615	0.05014	0.0675	6.86e-13	3437	51.9814
GCST90001491	CD39+ activated CD4 regulatory T cell %CD4 regulatory T cell	rs202211780	10	97016742	G	A	0.4416	0.04511	0.0877	2.46e-22	3437	95.8324
GCST90001491	CD39+ activated CD4 regulatory T cell %CD4 regulatory T cell	rs12268044	10	98794615	T	C	-0.1886	0.02672	0.3439	2.05e-12	3437	49.8208
GCST90001491	CD39+ activated CD4 regulatory T cell %CD4 regulatory T cell	rs141018090	10	98169221	T	G	0.4456	0.05532	0.0528	1.08e-15	3437	64.8823
GCST90001491	CD39+ activated CD4 regulatory T cell %CD4 regulatory T cell	rs10786199	10	97069472	A	G	-0.1864	0.02836	0.2888	5.61e-11	3437	43.1996
GCST90001491	CD39+ activated CD4 regulatory T cell %CD4 regulatory T cell	rs10736092	10	97570315	G	A	0.9153	0.0203	0.4692	1e-200	3437	2032.99
GCST90001491	CD39+ activated CD4 regulatory T cell %CD4 regulatory T cell	rs10882701	10	97741071	C	A	-0.3538	0.02489	0.5141	1.32e-44	3437	202.053
GCST90001492	Secreting CD4 regulatory T cell Absolute Count	rs11579717	1	199999121	A	G	-1.201	0.1934	0.0044	5.94e-10	3405	38.5632
GCST90001492	Secreting CD4 regulatory T cell Absolute Count	rs113435341	1	198151688	G	A	-2.032	0.2282	0.0032	8.69e-19	3405	79.2896
GCST90001492	Secreting CD4 regulatory T cell Absolute Count	rs138915779	1	190079170	A	C	-1.455	0.2371	0.0034	9.4e-10	3405	37.6585
GCST90001492	Secreting CD4 regulatory T cell Absolute Count	rs61839660	10	6094697	T	C	0.3436	0.05734	0.0542	2.27e-09	3405	35.908
GCST90001493	Secreting CD4 regulatory T cell %CD4 regulatory T cell	rs113435341	1	198151688	G	A	-2.54	0.2093	0.0032	3.14e-33	3437	147.275
GCST90001493	Secreting CD4 regulatory T cell %CD4 regulatory T cell	rs11579717	1	199999121	A	G	-1.776	0.1774	0.0044	2.93e-23	3437	100.226
GCST90001493	Secreting CD4 regulatory T cell %CD4 regulatory T cell	rs116794175	1	194010208	C	T	-1.417	0.1841	0.0042	1.78e-14	3437	59.2423
GCST90001493	Secreting CD4 regulatory T cell %CD4 regulatory T cell	rs413431	2	39176695	G	A	0.2955	0.03106	0.8154	3.31e-21	3437	90.5132
GCST90001493	Secreting CD4 regulatory T cell %CD4 regulatory T cell	rs17607399	2	41884212	T	C	-0.2213	0.03894	0.1084	1.44e-08	3437	32.2977
GCST90001493	Secreting CD4 regulatory T cell %CD4 regulatory T cell	rs6751481	2	38897810	C	T	-0.2879	0.02374	0.4709	3.53e-33	3437	147.069
GCST90001494	Secreting CD4 regulatory T cell %CD4+ T cell	rs138915779	1	190079170	A	C	-1.514	0.2286	0.0035	4.11e-11	3437	43.8631
GCST90001494	Secreting CD4 regulatory T cell %CD4+ T cell	rs113435341	1	198151688	G	A	-2.18	0.2206	0.0032	9.94e-23	3437	97.6567
GCST90001494	Secreting CD4 regulatory T cell %CD4+ T cell	rs11579717	1	199999121	A	G	-1.625	0.1865	0.0044	4.49e-18	3437	75.9188
GCST90001494	Secreting CD4 regulatory T cell %CD4+ T cell	rs12712610	2	38897249	G	A	-0.1818	0.02763	0.2975	5.43e-11	3437	43.2938
GCST90001494	Secreting CD4 regulatory T cell %CD4+ T cell	rs138960714	4	123422719	C	A	-2.942	0.5018	0.0006	4.97e-09	3437	34.3735
GCST90001494	Secreting CD4 regulatory T cell %CD4+ T cell	rs74830391	7	37427289	T	C	0.1999	0.03637	0.1525	4.14e-08	3437	30.2092
GCST90001494	Secreting CD4 regulatory T cell %CD4+ T cell	rs7893324	10	6111075	C	T	0.2816	0.03509	0.1562	1.37e-15	3437	64.4019
GCST90001495	CD39+ secreting CD4 regulatory T cell Absolute Count	rs202211780	10	97016742	G	A	0.4715	0.04614	0.0878	3.68e-24	3405	104.426
GCST90001495	CD39+ secreting CD4 regulatory T cell Absolute Count	rs11188757	10	98205222	C	A	-0.2549	0.03174	0.2213	1.33e-15	3405	64.495
GCST90001495	CD39+ secreting CD4 regulatory T cell Absolute Count	rs10786199	10	97069472	A	G	-0.1932	0.02906	0.2894	3.39e-11	3405	44.2001
GCST90001495	CD39+ secreting CD4 regulatory T cell Absolute Count	rs7914286	10	97565783	A	G	0.9765	0.02064	0.4258	1e-200	3405	2238.34
GCST90001495	CD39+ secreting CD4 regulatory T cell Absolute Count	rs10882701	10	97741071	C	A	-0.4069	0.02528	0.514	3.19e-56	3405	259.072
GCST90001495	CD39+ secreting CD4 regulatory T cell Absolute Count	rs72809762	10	97294154	T	C	0.4322	0.05126	0.0675	4.98e-17	3405	71.0906
GCST90001496	CD39+ secreting CD4 regulatory T cell %secreting CD4 regulatory T cell	rs10882701	10	97741071	C	A	-0.4034	0.02502	0.5141	2.04e-56	3437	259.954
GCST90001496	CD39+ secreting CD4 regulatory T cell %secreting CD4 regulatory T cell	rs202211780	10	97016742	G	A	0.5017	0.04555	0.0877	9.5e-28	3437	121.314
GCST90001496	CD39+ secreting CD4 regulatory T cell %secreting CD4 regulatory T cell	rs2861152	10	97603163	A	G	1.04	0.01933	0.427	1e-200	3437	2894.7
GCST90001496	CD39+ secreting CD4 regulatory T cell %secreting CD4 regulatory T cell	rs141018090	10	98169221	T	G	0.5578	0.05578	0.0528	3.17e-23	3437	100
GCST90001496	CD39+ secreting CD4 regulatory T cell %secreting CD4 regulatory T cell	rs145557266	10	95850055	G	A	0.7359	0.09042	0.0211	5.55e-16	3437	66.2382
GCST90001496	CD39+ secreting CD4 regulatory T cell %secreting CD4 regulatory T cell	rs117200502	10	97070990	T	C	0.4259	0.0408	0.1114	3.91e-25	3437	108.967
GCST90001496	CD39+ secreting CD4 regulatory T cell %secreting CD4 regulatory T cell	rs12245404	10	98768220	A	G	0.6482	0.1153	0.0135	2.06e-08	3437	31.6053
GCST90001496	CD39+ secreting CD4 regulatory T cell %secreting CD4 regulatory T cell	rs7914975	10	96839312	C	T	-0.3666	0.06649	0.9607	3.77e-08	3437	30.3999
GCST90001497	CD39+ secreting CD4 regulatory T cell %CD4 regulatory T cell	rs10786199	10	97069472	A	G	-0.1827	0.02838	0.2888	1.39e-10	3437	41.4431
GCST90001497	CD39+ secreting CD4 regulatory T cell %CD4 regulatory T cell	rs2275759	10	97624709	C	A	1.015	0.01889	0.4692	1e-200	3437	2887.14
GCST90001497	CD39+ secreting CD4 regulatory T cell %CD4 regulatory T cell	rs10882701	10	97741071	C	A	-0.3962	0.02472	0.5141	8.03e-56	3437	256.881
GCST90001497	CD39+ secreting CD4 regulatory T cell %CD4 regulatory T cell	rs72809762	10	97294154	T	C	0.4759	0.0499	0.0675	2.7e-21	3437	90.9558
GCST90001497	CD39+ secreting CD4 regulatory T cell %CD4 regulatory T cell	rs7918541	10	98168559	G	A	-0.5171	0.0553	0.9472	1.53e-20	3437	87.4377
GCST90001497	CD39+ secreting CD4 regulatory T cell %CD4 regulatory T cell	rs202211780	10	97016742	G	A	0.5032	0.04495	0.0877	1.37e-28	3437	125.32
GCST90001497	CD39+ secreting CD4 regulatory T cell %CD4 regulatory T cell	rs12268044	10	98794615	T	C	-0.1937	0.02673	0.3439	5.32e-13	3437	52.5123
GCST90001497	CD39+ secreting CD4 regulatory T cell %CD4 regulatory T cell	rs147121076	10	95924521	G	T	0.4681	0.0813	0.0262	9.29e-09	3437	33.151
GCST90001498	Activated & resting CD4 regulatory T cell Absolute Count	rs6751481	2	38897810	C	T	0.1507	0.02494	0.4699	1.68e-09	3405	36.5118
GCST90001499	Activated & resting CD4 regulatory T cell %CD4 regulatory T cell	rs116794175	1	194010208	C	T	1.427	0.1851	0.0042	1.62e-14	3437	59.434
GCST90001499	Activated & resting CD4 regulatory T cell %CD4 regulatory T cell	rs113435341	1	198151688	G	A	2.569	0.2103	0.0032	1.28e-33	3437	149.228
GCST90001499	Activated & resting CD4 regulatory T cell %CD4 regulatory T cell	rs11579717	1	199999121	A	G	1.815	0.1783	0.0044	5.33e-24	3437	103.622
GCST90001499	Activated & resting CD4 regulatory T cell %CD4 regulatory T cell	rs17607399	2	41884212	T	C	0.218	0.03915	0.1084	2.77e-08	3437	31.0063
GCST90001499	Activated & resting CD4 regulatory T cell %CD4 regulatory T cell	rs413431	2	39176695	G	A	-0.2936	0.03123	0.8154	9.54e-21	3437	88.3829
GCST90001499	Activated & resting CD4 regulatory T cell %CD4 regulatory T cell	rs6751481	2	38897810	C	T	0.2886	0.02387	0.4709	5.49e-33	3437	146.18
GCST90001500	Activated & resting CD4 regulatory T cell %CD4+ T cell	rs17583875	1	197924770	A	G	1.827	0.2239	0.0029	4.64e-16	3437	66.5839
GCST90001500	Activated & resting CD4 regulatory T cell %CD4+ T cell	rs408686	2	39177320	A	C	-0.2228	0.03216	0.8142	5.06e-12	3437	47.9953
GCST90001500	Activated & resting CD4 regulatory T cell %CD4+ T cell	rs6751481	2	38897810	C	T	0.2086	0.02476	0.4709	5.19e-17	3437	70.9786
GCST90001501	Activated & secreting CD4 regulatory T cell Absolute Count	rs113435341	1	198151688	G	A	-2.018	0.2282	0.0032	1.47e-18	3405	78.2008
GCST90001501	Activated & secreting CD4 regulatory T cell Absolute Count	rs138915779	1	190079170	A	C	-1.518	0.2369	0.0034	1.67e-10	3405	41.0595
GCST90001501	Activated & secreting CD4 regulatory T cell Absolute Count	rs11579717	1	199999121	A	G	-1.179	0.1933	0.0044	1.18e-09	3405	37.2018
GCST90001501	Activated & secreting CD4 regulatory T cell Absolute Count	rs61839660	10	6094697	T	C	0.3316	0.05733	0.0542	7.93e-09	3405	33.4553
GCST90001502	Activated & secreting CD4 regulatory T cell %CD4 regulatory T cell	rs138915779	1	190079170	A	C	-1.784	0.2042	0.0035	3.7e-18	3437	76.327
GCST90001502	Activated & secreting CD4 regulatory T cell %CD4 regulatory T cell	rs146899923	1	195919849	C	T	-0.7496	0.1241	0.0089	1.68e-09	3437	36.4851
GCST90001502	Activated & secreting CD4 regulatory T cell %CD4 regulatory T cell	rs11579717	1	199999121	A	G	-1.821	0.1663	0.0044	1.87e-27	3437	119.904
GCST90001502	Activated & secreting CD4 regulatory T cell %CD4 regulatory T cell	rs187089343	1	182091538	C	A	-0.9956	0.1693	0.0047	4.52e-09	3437	34.5825
GCST90001502	Activated & secreting CD4 regulatory T cell %CD4 regulatory T cell	rs7530076	1	195825276	A	G	0.4611	0.07373	0.9748	4.5e-10	3437	39.1113
GCST90001502	Activated & secreting CD4 regulatory T cell %CD4 regulatory T cell	rs113435341	1	198151688	G	A	-2.621	0.1957	0.0032	6.33e-40	3437	179.371
GCST90001502	Activated & secreting CD4 regulatory T cell %CD4 regulatory T cell	rs413431	2	39176695	G	A	0.2748	0.0293	0.8154	1.16e-20	3437	87.9626
GCST90001502	Activated & secreting CD4 regulatory T cell %CD4 regulatory T cell	rs17607399	2	41884212	T	C	-0.2077	0.03673	0.1084	1.7e-08	3437	31.9765
GCST90001502	Activated & secreting CD4 regulatory T cell %CD4 regulatory T cell	rs6751481	2	38897810	C	T	-0.2903	0.02227	0.4709	6.29e-38	3437	169.924
GCST90001503	Activated & secreting CD4 regulatory T cell %CD4+ T cell	rs138915779	1	190079170	A	C	-1.565	0.2272	0.0035	6.75e-12	3437	47.4474
GCST90001503	Activated & secreting CD4 regulatory T cell %CD4+ T cell	rs11579717	1	199999121	A	G	-1.573	0.1855	0.0044	3.35e-17	3437	71.9067
GCST90001503	Activated & secreting CD4 regulatory T cell %CD4+ T cell	rs113435341	1	198151688	G	A	-2.11	0.2195	0.0032	1.31e-21	3437	92.4051
GCST90001503	Activated & secreting CD4 regulatory T cell %CD4+ T cell	rs12712610	2	38897249	G	A	-0.1572	0.02752	0.2975	1.21e-08	3437	32.6293
GCST90001503	Activated & secreting CD4 regulatory T cell %CD4+ T cell	rs138960714	4	123422719	C	A	-2.923	0.4989	0.0006	5.13e-09	3437	34.3266
GCST90001503	Activated & secreting CD4 regulatory T cell %CD4+ T cell	rs74830391	7	37427289	T	C	0.1992	0.03616	0.1525	3.87e-08	3437	30.3474
GCST90001503	Activated & secreting CD4 regulatory T cell %CD4+ T cell	rs11256966	10	6185310	G	C	-0.1567	0.02626	0.3848	2.64e-09	3437	35.6081
GCST90001503	Activated & secreting CD4 regulatory T cell %CD4+ T cell	rs61839660	10	6094697	T	C	0.4097	0.05516	0.0543	1.38e-13	3437	55.1675
GCST90001503	Activated & secreting CD4 regulatory T cell %CD4+ T cell	rs147838148	22	47814108	G	T	-2.662	0.4776	0.0006	2.68e-08	3437	31.0662
GCST90001504	CD25++ CD4+ T cell Absolute Count	rs61839660	10	6094697	T	C	0.4625	0.05656	0.0542	4.05e-16	3405	66.8659
GCST90001505	CD25++ CD4+ T cell %CD4+ T cell	rs61839660	10	6094697	T	C	0.592	0.05509	0.0543	1.64e-26	3437	115.478
GCST90001505	CD25++ CD4+ T cell %CD4+ T cell	rs10905892	10	6183022	T	C	0.2715	0.04829	0.0752	2.04e-08	3437	31.6101
GCST90001506	CD25++ CD4+ T cell %T cell	rs61839660	10	6094697	T	C	0.5156	0.05562	0.0543	3.21e-20	3437	85.9338
GCST90001507	CD25++ CD45RA+ CD4 not regulatory T cell Absolute Count	rs116517602	1	198922068	T	C	1.722	0.1913	0.0041	3.67e-19	3405	81.0282
GCST90001507	CD25++ CD45RA+ CD4 not regulatory T cell Absolute Count	rs12712610	2	38897249	G	A	0.2347	0.02843	0.2972	2.15e-16	3405	68.151
GCST90001507	CD25++ CD45RA+ CD4 not regulatory T cell Absolute Count	rs11124653	2	39112166	A	C	-0.1861	0.0267	0.5907	3.74e-12	3405	48.5814
GCST90001508	CD25++ CD45RA+ CD4 not regulatory T cell %CD4+ T cell	rs61836370	1	188691469	G	A	0.6318	0.1074	0.0145	4.42e-09	3437	34.6059
GCST90001508	CD25++ CD45RA+ CD4 not regulatory T cell %CD4+ T cell	rs116517602	1	198922068	T	C	1.941	0.1905	0.0041	4.76e-24	3437	103.815
GCST90001508	CD25++ CD45RA+ CD4 not regulatory T cell %CD4+ T cell	rs13024840	2	38895920	A	T	0.2764	0.02911	0.2587	4.05e-21	3437	90.1554
GCST90001508	CD25++ CD45RA+ CD4 not regulatory T cell %CD4+ T cell	rs11124653	2	39112166	A	C	-0.2138	0.02624	0.5911	5.23e-16	3437	66.3877
GCST90001508	CD25++ CD45RA+ CD4 not regulatory T cell %CD4+ T cell	rs10905719	10	6115171	A	G	0.1841	0.03172	0.2082	7.06e-09	3437	33.6854
GCST90001509	CD25++ CD45RA+ CD4 not regulatory T cell %T cell	rs61836370	1	188691469	G	A	0.6084	0.1074	0.0145	1.58e-08	3437	32.09
GCST90001509	CD25++ CD45RA+ CD4 not regulatory T cell %T cell	rs116517602	1	198922068	T	C	1.875	0.1906	0.0041	1.5e-22	3437	96.7736
GCST90001509	CD25++ CD45RA+ CD4 not regulatory T cell %T cell	rs13024840	2	38895920	A	T	0.2465	0.02917	0.2587	4.22e-17	3437	71.4103
GCST90001509	CD25++ CD45RA+ CD4 not regulatory T cell %T cell	rs11124653	2	39112166	A	C	-0.1952	0.02627	0.5911	1.36e-13	3437	55.2128
GCST90001509	CD25++ CD45RA+ CD4 not regulatory T cell %T cell	rs10905719	10	6115171	A	G	0.1734	0.03172	0.2082	4.88e-08	3437	29.8835
GCST90001510	CD25++ CD45RA- CD4 not regulatory T cell Absolute Count	rs113435341	1	198151688	G	A	-1.681	0.2295	0.0032	3.03e-13	3405	53.65
GCST90001510	CD25++ CD45RA- CD4 not regulatory T cell Absolute Count	rs61839660	10	6094697	T	C	0.5547	0.05665	0.0542	2.4e-22	3405	95.8775
GCST90001511	CD25++ CD45RA- CD4 not regulatory T cell %CD4+ T cell	rs116794175	1	194010208	C	T	-1.101	0.1969	0.0042	2.46e-08	3437	31.2668
GCST90001511	CD25++ CD45RA- CD4 not regulatory T cell %CD4+ T cell	rs17583875	1	197924770	A	G	-1.737	0.2311	0.0029	7.08e-14	3437	56.4937
GCST90001511	CD25++ CD45RA- CD4 not regulatory T cell %CD4+ T cell	rs61839660	10	6094697	T	C	0.6146	0.05523	0.0543	2.78e-28	3437	123.833
GCST90001512	CD25++ CD45RA- CD4 not regulatory T cell %T cell	rs4497244	1	197997953	A	G	-1.396	0.2116	0.0033	4.86e-11	3437	43.5251
GCST90001512	CD25++ CD45RA- CD4 not regulatory T cell %T cell	rs11579717	1	199999121	A	G	-1.078	0.1911	0.0044	1.83e-08	3437	31.8212
GCST90001512	CD25++ CD45RA- CD4 not regulatory T cell %T cell	rs61839660	10	6094697	T	C	0.5758	0.05532	0.0543	5.32e-25	3437	108.338
GCST90001514	Hematopoietic Stem Cell Absolute Count	rs115937242	2	136121922	A	G	1.543	0.1747	0.0086	2.3e-18	1858	78.0092
GCST90001514	Hematopoietic Stem Cell Absolute Count	rs74529033	2	137747326	G	A	1.453	0.1814	0.0081	2e-15	1858	64.1589
GCST90001515	Immature Myeloid-Derived Suppressor Cells Absolute Count	rs4499342	19	8786913	T	C	-0.2816	0.04685	0.1527	2.2e-09	1857	36.1282
GCST90001515	Immature Myeloid-Derived Suppressor Cells Absolute Count	rs2455069	19	51728641	G	A	0.3938	0.03247	0.5197	1.25e-32	1857	147.091
GCST90001516	Immature Myeloid-Derived Suppressor Cells %CD33dim HLA DR- CD66b-	rs72923436	2	176970247	A	C	-0.5379	0.09656	0.0307	2.92e-08	1857	31.0319
GCST90001516	Immature Myeloid-Derived Suppressor Cells %CD33dim HLA DR- CD66b-	rs2455069	19	51728641	G	A	0.2522	0.03266	0.5197	1.86e-14	1857	59.629
GCST90001517	CD33+ HLA DR+ Absolute Count	rs3865444	19	51727962	A	C	-0.3696	0.03875	0.2131	4.36e-21	1858	90.9747
GCST90001518	CD33+ HLA DR+ CD14- Absolute Count	rs3865444	19	51727962	A	C	-0.3767	0.03917	0.2131	2.13e-21	1858	92.4877
GCST90001519	CD33+ HLA DR+ CD14- %CD33+ HLA DR+	rs7245846	19	51731176	A	G	-0.3128	0.03922	0.2236	2.63e-15	1858	63.609
GCST90001520	CD33+ HLA DR+ CD14dim Absolute Count	rs74253876	18	5858361	T	C	-0.2252	0.03955	0.2177	1.45e-08	1858	32.4223
GCST90001520	CD33+ HLA DR+ CD14dim Absolute Count	rs3865444	19	51727962	A	C	-0.3278	0.03915	0.2131	1.08e-16	1858	70.1059
GCST90001521	CD33+ HLA DR+ CD14dim %CD33+ HLA DR+	rs111231787	5	112408670	T	C	1.244	0.2236	0.0057	3.04e-08	1858	30.9526
GCST90001522	CD33- HLA DR- Absolute Count	rs9916257	17	33797371	T	G	-0.1904	0.03354	0.5737	1.59e-08	1858	32.2261
GCST90001523	CD33- HLA DR+ Absolute Count	rs876036	7	50307710	C	T	-0.2533	0.03729	0.2635	1.49e-11	1858	46.1409
GCST90001523	CD33- HLA DR+ Absolute Count	rs1697573	19	51718317	A	T	-0.4103	0.03231	0.5191	1.73e-35	1858	161.261
GCST90001524	Granulocytic Myeloid-Derived Suppressor Cells Absolute Count	rs16988872	19	51580161	T	C	-0.2007	0.03572	0.2659	2.2e-08	1856	31.5698
GCST90001524	Granulocytic Myeloid-Derived Suppressor Cells Absolute Count	rs3865444	19	51727962	A	C	-0.2687	0.03761	0.2128	1.28e-12	1856	51.0421
GCST90001525	CD33dim HLA DR+ CD11b+ Absolute Count	rs1801274	1	161479745	G	A	0.2617	0.03479	0.3334	8.34e-14	1858	56.5846
GCST90001526	CD33dim HLA DR+ CD11b+ %CD33dim HLA DR+	rs1801274	1	161479745	G	A	0.5511	0.03437	0.3334	2.77e-54	1858	257.1
GCST90001526	CD33dim HLA DR+ CD11b+ %CD33dim HLA DR+	rs3820097	1	161049358	A	G	-0.4313	0.07416	0.9459	7.11e-09	1858	33.8236
GCST90001526	CD33dim HLA DR+ CD11b+ %CD33dim HLA DR+	rs3826007	15	80263217	T	C	0.361	0.04027	0.2209	7.44e-19	1858	80.3621
GCST90001527	CD33dim HLA DR+ CD11b- Absolute Count	rs185048341	9	107953420	A	G	-0.6561	0.1188	0.0175	3.83e-08	1858	30.5005
GCST90001527	CD33dim HLA DR+ CD11b- Absolute Count	rs67760360	15	80260872	A	G	-0.3414	0.0375	0.2209	2.2e-19	1858	82.8828
GCST90001528	CD33dim HLA DR+ CD11b- %CD33dim HLA DR+	rs1801274	1	161479745	G	A	-0.5517	0.03439	0.3334	2.53e-54	1858	257.36
GCST90001528	CD33dim HLA DR+ CD11b- %CD33dim HLA DR+	rs3820097	1	161049358	A	G	0.4291	0.07422	0.9459	8.7e-09	1858	33.4253
GCST90001528	CD33dim HLA DR+ CD11b- %CD33dim HLA DR+	rs3826007	15	80263217	T	C	-0.3541	0.04034	0.2209	3.71e-18	1858	77.0513
GCST90001530	Monocytic Myeloid-Derived Suppressor Cells Absolute Count	rs80032720	6	32384933	A	G	-0.4389	0.06992	0.0749	4.31e-10	1855	39.4029
GCST90001530	Monocytic Myeloid-Derived Suppressor Cells Absolute Count	rs2071473	6	32782605	T	C	-0.2405	0.03772	0.3892	2.3e-10	1855	40.6525
GCST90001530	Monocytic Myeloid-Derived Suppressor Cells Absolute Count	rs9271768	6	32594188	G	A	0.3668	0.03985	0.4372	8.99e-20	1855	84.7231
GCST90001530	Monocytic Myeloid-Derived Suppressor Cells Absolute Count	rs9270591	6	32561424	T	C	0.4161	0.03887	0.5755	5.46e-26	1855	114.595
GCST90001530	Monocytic Myeloid-Derived Suppressor Cells Absolute Count	rs1354106	19	51737991	G	T	-0.4306	0.03825	0.2237	1.72e-28	1855	126.732
GCST90001531	CD33dim HLA DR- Absolute Count	rs114590598	1	185852065	T	C	2.431	0.4216	0.0016	9.41e-09	1856	33.2482
GCST90001531	CD33dim HLA DR- Absolute Count	rs78744187	19	33754548	T	C	-0.5108	0.06739	0.0673	5.44e-14	1856	57.4528
GCST90001531	CD33dim HLA DR- Absolute Count	rs33978622	19	51736383	C	G	-0.4747	0.0388	0.215	3.74e-33	1856	149.684
GCST90001532	Basophil Absolute Count	rs114590598	1	185852065	T	C	2.421	0.4204	0.0016	9.84e-09	1857	33.1638
GCST90001532	Basophil Absolute Count	rs3865444	19	51727962	A	C	-0.4855	0.03861	0.2132	7.51e-35	1857	158.117
GCST90001532	Basophil Absolute Count	rs78744187	19	33754548	T	C	-0.5045	0.06722	0.0673	9.46e-14	1857	56.3281
GCST90001533	Basophil %CD33dim HLA DR- CD66b-	rs7351079	19	51574038	G	A	-0.2756	0.03696	0.2722	1.37e-13	1857	55.6025
GCST90001533	Basophil %CD33dim HLA DR- CD66b-	rs3865444	19	51727962	A	C	-0.5183	0.03788	0.2132	1.14e-40	1857	187.216
GCST90001533	Basophil %CD33dim HLA DR- CD66b-	rs4499342	19	8786913	T	C	0.2541	0.04602	0.1527	3.85e-08	1857	30.4871
GCST90001534	CD45RA- CD4+ T cell Absolute Count	rs146620586	1	198524264	T	G	-2.006	0.2934	0.0032	9.58e-12	3395	46.7457
GCST90001534	CD45RA- CD4+ T cell Absolute Count	rs653178	12	112007756	T	C	-0.1619	0.02833	0.5287	1.18e-08	3395	32.6588
GCST90001535	CD45RA- CD4+ T cell %CD4+ T cell	rs11579717	1	199999121	A	G	-1.081	0.1759	0.0044	8.87e-10	3427	37.7676
GCST90001535	CD45RA- CD4+ T cell %CD4+ T cell	rs146620586	1	198524264	T	G	-2.021	0.2655	0.0032	3.46e-14	3427	57.9433
GCST90001535	CD45RA- CD4+ T cell %CD4+ T cell	rs11124653	2	39112166	A	C	0.1345	0.02443	0.5909	3.92e-08	3427	30.3108
GCST90001535	CD45RA- CD4+ T cell %CD4+ T cell	rs12712610	2	38897249	G	A	-0.1902	0.02599	0.2969	3.13e-13	3427	53.556
GCST90001536	CD45RA- CD4+ T cell %T cell	rs146620586	1	198524264	T	G	-1.991	0.2693	0.0032	1.78e-13	3427	54.66
GCST90001536	CD45RA- CD4+ T cell %T cell	rs12712610	2	38897249	G	A	-0.1632	0.02646	0.2969	7.82e-10	3427	38.0418
GCST90001537	Central Memory CD4+ T cell Absolute Count	rs3184504	12	111884608	C	T	-0.1609	0.02705	0.5292	2.98e-09	3395	35.3816
GCST90001538	Central Memory CD4+ T cell %CD4+ T cell	rs6751481	2	38897810	C	T	-0.1726	0.0256	0.4704	1.82e-11	3427	45.4571
GCST90001540	Naive CD4+ T cell Absolute Count	rs3129891	6	32415080	A	G	-0.2185	0.03362	0.2239	9.33e-11	3395	42.2384
GCST90001540	Naive CD4+ T cell Absolute Count	rs9271772	6	32594275	A	G	0.2514	0.03424	0.7751	2.62e-13	3395	53.9092
GCST90001541	Naive CD4+ T cell %CD4+ T cell	rs146620586	1	198524264	T	G	1.495	0.2604	0.0032	1.01e-08	3427	32.961
GCST90001541	Naive CD4+ T cell %CD4+ T cell	rs12712610	2	38897249	G	A	0.1457	0.02548	0.2969	1.18e-08	3427	32.6979
GCST90001541	Naive CD4+ T cell %CD4+ T cell	rs113243185	6	32585071	C	G	-0.2104	0.03639	0.1996	8.06e-09	3427	33.4293
GCST90001541	Naive CD4+ T cell %CD4+ T cell	rs9271536	6	32589978	T	A	0.2324	0.03331	0.7798	3.6e-12	3427	48.6769
GCST90001542	Effector Memory CD4+ T cell Absolute Count	rs146620586	1	198524264	T	G	-1.951	0.2896	0.0032	1.9e-11	3395	45.3855
GCST90001542	Effector Memory CD4+ T cell Absolute Count	rs6729741	2	118599600	T	A	-0.1485	0.02603	0.5459	1.24e-08	3395	32.5465
GCST90001543	Effector Memory CD4+ T cell %CD4+ T cell	rs146620586	1	198524264	T	G	-1.617	0.2699	0.0032	2.3e-09	3427	35.8934
GCST90001543	Effector Memory CD4+ T cell %CD4+ T cell	rs9270601	6	32561743	C	G	-0.2068	0.03683	0.796	2.12e-08	3427	31.5281
GCST90001543	Effector Memory CD4+ T cell %CD4+ T cell	rs4959028	6	32383138	G	A	0.2111	0.03351	0.2288	3.35e-10	3427	39.6851
GCST90001544	Effector Memory CD4+ T cell %T cell	rs146620586	1	198524264	T	G	-1.711	0.2639	0.0032	1.02e-10	3427	42.036
GCST90001544	Effector Memory CD4+ T cell %T cell	rs113243185	6	32585071	C	G	0.2134	0.03693	0.1996	8.19e-09	3427	33.3911
GCST90001544	Effector Memory CD4+ T cell %T cell	rs9267484	6	31505724	T	A	0.2376	0.0419	0.1729	1.55e-08	3427	32.1562
GCST90001544	Effector Memory CD4+ T cell %T cell	rs9271536	6	32589978	T	A	-0.2368	0.0338	0.7798	2.95e-12	3427	49.0829
GCST90001544	Effector Memory CD4+ T cell %T cell	rs2981595	12	10583297	A	G	-0.1686	0.02956	0.8064	1.26e-08	3427	32.5317
GCST90001545	Terminally Differentiated CD4+ T cell Absolute Count	rs12712610	2	38897249	G	A	0.183	0.02834	0.2966	1.22e-10	3395	41.6968
GCST90001545	Terminally Differentiated CD4+ T cell Absolute Count	rs9271537	6	32589982	T	C	-0.1866	0.03113	0.633	2.26e-09	3395	35.9306
GCST90001546	Terminally Differentiated CD4+ T cell %CD4+ T cell	rs113435341	1	198151688	G	A	1.234	0.2235	0.0032	3.65e-08	3427	30.4842
GCST90001546	Terminally Differentiated CD4+ T cell %CD4+ T cell	rs13024840	2	38895920	A	T	0.2065	0.02846	0.2578	4.89e-13	3427	52.6466
GCST90001546	Terminally Differentiated CD4+ T cell %CD4+ T cell	rs9271536	6	32589978	T	A	-0.2806	0.03351	0.7798	7.94e-17	3427	70.1175
GCST90001546	Terminally Differentiated CD4+ T cell %CD4+ T cell	rs113243185	6	32585071	C	G	0.2773	0.03632	0.1996	2.88e-14	3427	58.2919
GCST90001546	Terminally Differentiated CD4+ T cell %CD4+ T cell	rs62400929	6	31159546	G	A	0.307	0.04769	0.1087	1.37e-10	3427	41.4402
GCST90001547	Terminally Differentiated CD4+ T cell %T cell	rs17583875	1	197924770	A	G	1.299	0.2259	0.0029	9.52e-09	3427	33.0663
GCST90001547	Terminally Differentiated CD4+ T cell %T cell	rs13024840	2	38895920	A	T	0.2049	0.02827	0.2578	5.23e-13	3427	52.533
GCST90001547	Terminally Differentiated CD4+ T cell %T cell	rs9501107	6	31392047	T	G	0.2185	0.03884	0.1503	2e-08	3427	31.6479
GCST90001547	Terminally Differentiated CD4+ T cell %T cell	rs62400929	6	31159546	G	A	0.3169	0.04734	0.1087	2.55e-11	3427	44.8113
GCST90001547	Terminally Differentiated CD4+ T cell %T cell	rs9271536	6	32589978	T	A	-0.291	0.03325	0.7798	3.3e-18	3427	76.5954
GCST90001547	Terminally Differentiated CD4+ T cell %T cell	rs113243185	6	32585071	C	G	0.2854	0.03605	0.1996	3.28e-15	3427	62.6754
GCST90001548	Central Memory CD8+ T cell Absolute Count	rs113435341	1	198151688	G	A	-1.226	0.2117	0.0032	7.49e-09	3395	33.5382
GCST90001551	Naive CD8+ T cell Absolute Count	rs4849134	2	111615015	G	A	0.1004	0.0178	0.6455	1.86e-08	3395	31.8147
GCST90001551	Naive CD8+ T cell Absolute Count	rs72851020	6	32501393	T	C	0.2077	0.03317	0.7906	4.33e-10	3395	39.2087
GCST90001552	Naive CD8+ T cell %CD8+ T cell	rs1064086	2	237034061	A	G	-0.1062	0.01937	0.328	4.56e-08	3427	30.0601
GCST90001553	Naive CD8+ T cell %T cell	rs10183338	2	111610816	T	G	0.1206	0.02163	0.1892	2.66e-08	3427	31.0872
GCST90001553	Naive CD8+ T cell %T cell	rs143809235	2	167484735	G	T	-12.04	2.063	NA	5.88e-09	3427	34.0608
GCST90001553	Naive CD8+ T cell %T cell	rs116562707	6	31360602	G	A	0.3952	0.06626	0.0191	2.71e-09	3427	35.5739
GCST90001554	Effector Memory CD8+ T cell Absolute Count	rs17583875	1	197924770	A	G	-1.51	0.2336	0.0029	1.15e-10	3395	41.7838
GCST90001554	Effector Memory CD8+ T cell Absolute Count	rs3130685	6	31206206	T	C	0.1803	0.03185	0.3439	1.62e-08	3395	32.0459
GCST90001555	Effector Memory CD8+ T cell %CD8+ T cell	rs17583875	1	197924770	A	G	-1.619	0.1943	0.0029	1.14e-16	3427	69.4301
GCST90001555	Effector Memory CD8+ T cell %CD8+ T cell	rs11896593	2	38925155	C	G	-0.2549	0.02205	0.3707	2.39e-30	3427	133.636
GCST90001555	Effector Memory CD8+ T cell %CD8+ T cell	rs28578699	2	38899155	C	A	-0.16	0.02234	0.3669	9.44e-13	3427	51.2948
GCST90001555	Effector Memory CD8+ T cell %CD8+ T cell	rs2463509	2	103672986	T	C	1.154	0.2032	0.9971	1.46e-08	3427	32.2526
GCST90001556	Effector Memory CD8+ T cell %T cell	rs17583875	1	197924770	A	G	-1.502	0.2221	0.0029	1.56e-11	3427	45.7344
GCST90001556	Effector Memory CD8+ T cell %T cell	rs58905133	2	38887964	G	A	0.1775	0.02609	0.3528	1.19e-11	3427	46.2859
GCST90001557	Terminally Differentiated CD8+ T cell Absolute Count	rs6707421	2	38897781	G	A	0.1912	0.02822	0.3009	1.45e-11	3395	45.9052
GCST90001557	Terminally Differentiated CD8+ T cell Absolute Count	rs7583259	2	38921934	G	C	0.2816	0.02555	0.5024	8.64e-28	3395	121.474
GCST90001558	Terminally Differentiated CD8+ T cell %CD8+ T cell	rs146620586	1	198524264	T	G	1.949	0.2815	0.0032	5.3e-12	3427	47.9366
GCST90001558	Terminally Differentiated CD8+ T cell %CD8+ T cell	rs6707421	2	38897781	G	A	0.246	0.02696	0.3011	1.21e-19	3427	83.2589
GCST90001558	Terminally Differentiated CD8+ T cell %CD8+ T cell	rs79827501	2	38431267	T	G	-0.3142	0.04765	0.0732	4.97e-11	3427	43.4797
GCST90001558	Terminally Differentiated CD8+ T cell %CD8+ T cell	rs7583259	2	38921934	G	C	0.352	0.02426	0.5023	2.39e-46	3427	210.525
GCST90001559	Terminally Differentiated CD8+ T cell %T cell	rs146620586	1	198524264	T	G	1.574	0.2873	0.0032	4.57e-08	3427	30.015
GCST90001559	Terminally Differentiated CD8+ T cell %T cell	rs7583259	2	38921934	G	C	0.3014	0.02491	0.5023	5.06e-33	3427	146.399
GCST90001559	Terminally Differentiated CD8+ T cell %T cell	rs6707421	2	38897781	G	A	0.1972	0.02757	0.3011	1.03e-12	3427	51.1611
GCST90001560	CD45RA+ CD8+ T cell Absolute Count	rs11896593	2	38925155	C	G	0.197	0.02252	0.371	3.31e-18	3395	76.5237
GCST90001560	CD45RA+ CD8+ T cell Absolute Count	rs114968045	6	32666960	C	T	-0.1586	0.02793	0.2996	1.48e-08	3395	32.2452
GCST90001560	CD45RA+ CD8+ T cell Absolute Count	rs3104369	6	32602482	C	T	0.1747	0.02866	0.7732	1.22e-09	3395	37.1564
GCST90001561	CD45RA+ CD8+ T cell %CD8+ T cell	rs150956189	1	214625781	C	T	3.098	0.5579	0.0003	3.03e-08	3427	30.8354
GCST90001561	CD45RA+ CD8+ T cell %CD8+ T cell	rs17583875	1	197924770	A	G	1.755	0.1946	0.0029	3.06e-19	3427	81.3333
GCST90001561	CD45RA+ CD8+ T cell %CD8+ T cell	rs11896593	2	38925155	C	G	0.2701	0.02208	0.3707	1.04e-33	3427	149.641
GCST90001561	CD45RA+ CD8+ T cell %CD8+ T cell	rs28578699	2	38899155	C	A	0.174	0.02238	0.3669	9.93e-15	3427	60.4475
GCST90001561	CD45RA+ CD8+ T cell %CD8+ T cell	rs2463509	2	103672986	T	C	-1.139	0.2039	0.9971	2.52e-08	3427	31.2042
GCST90001562	CD45RA+ CD8+ T cell %T cell	rs146620586	1	198524264	T	G	1.455	0.2533	0.0032	1e-08	3427	32.9956
GCST90001562	CD45RA+ CD8+ T cell %T cell	rs6707421	2	38897781	G	A	0.1592	0.02442	0.3011	8.11e-11	3427	42.5006
GCST90001562	CD45RA+ CD8+ T cell %T cell	rs7583259	2	38921934	G	C	0.2378	0.02213	0.5023	1.64e-26	3427	115.468
GCST90001562	CD45RA+ CD8+ T cell %T cell	rs2596459	6	31417540	T	G	0.1499	0.02649	0.5099	1.65e-08	3427	32.0213
GCST90001568	Naive CD4-CD8- T cell %T cell	rs2523614	6	31320654	C	T	-0.1522	0.02611	0.2642	6.1e-09	3427	33.9794
GCST90001569	Effector Memory CD4-CD8- T cell Absolute Count	rs111902980	1	157954450	A	G	0.4732	0.08644	0.0193	4.71e-08	3395	29.9682
GCST90001569	Effector Memory CD4-CD8- T cell Absolute Count	rs6710361	2	87047145	A	G	0.177	0.03027	0.1985	5.45e-09	3395	34.1918
GCST90001569	Effector Memory CD4-CD8- T cell Absolute Count	rs139249541	6	102294761	G	A	0.3984	0.07064	0.0314	1.85e-08	3395	31.8081
GCST90001569	Effector Memory CD4-CD8- T cell Absolute Count	rs9896155	17	33794697	G	A	0.1522	0.02556	0.6739	2.84e-09	3395	35.4575
GCST90001570	Effector Memory CD4-CD8- T cell %CD4-CD8- T cell	rs111902980	1	157954450	A	G	0.5134	0.09207	0.0193	2.65e-08	3427	31.0939
GCST90001570	Effector Memory CD4-CD8- T cell %CD4-CD8- T cell	rs150992058	1	195919147	C	G	-1.066	0.193	0.0058	3.58e-08	3427	30.507
GCST90001570	Effector Memory CD4-CD8- T cell %CD4-CD8- T cell	rs113435341	1	198151688	G	A	-1.798	0.2277	0.0032	3.82e-15	3427	62.3524
GCST90001570	Effector Memory CD4-CD8- T cell %CD4-CD8- T cell	rs6729180	2	38920621	T	C	-0.2034	0.0262	0.3844	1.09e-14	3427	60.2697
GCST90001570	Effector Memory CD4-CD8- T cell %CD4-CD8- T cell	rs116877116	8	135490341	A	G	0.2343	0.04232	0.1008	3.32e-08	3427	30.6516
GCST90001571	Effector Memory CD4-CD8- T cell %T cell	rs34546581	2	87021659	A	G	0.2019	0.03063	0.1923	5.06e-11	3427	43.4489
GCST90001571	Effector Memory CD4-CD8- T cell %T cell	rs13210358	6	102272234	T	C	0.4707	0.07114	0.0312	4.24e-11	3427	43.7785
GCST90001571	Effector Memory CD4-CD8- T cell %T cell	rs113500908	6	100774499	T	C	0.3476	0.05835	0.0449	2.83e-09	3427	35.4877
GCST90001572	Terminally Differentiated CD4-CD8- T cell Absolute Count	rs6729180	2	38920621	T	C	0.1948	0.026	0.3848	8.39e-14	3395	56.1347
GCST90001572	Terminally Differentiated CD4-CD8- T cell Absolute Count	rs508318	6	32584894	A	G	-0.2535	0.03713	0.2022	1.03e-11	3395	46.6129
GCST90001572	Terminally Differentiated CD4-CD8- T cell Absolute Count	rs61126090	6	32586382	G	A	-0.2671	0.03751	0.1973	1.3e-12	3395	50.7053
GCST90001573	Terminally Differentiated CD4-CD8- T cell %CD4-CD8- T cell	rs113435341	1	198151688	G	A	1.73	0.2275	0.0032	3.65e-14	3427	57.8268
GCST90001573	Terminally Differentiated CD4-CD8- T cell %CD4-CD8- T cell	rs12712610	2	38897249	G	A	0.1603	0.0281	0.2969	1.26e-08	3427	32.5428
GCST90001573	Terminally Differentiated CD4-CD8- T cell %CD4-CD8- T cell	rs7583259	2	38921934	G	C	0.22	0.02544	0.5023	7.9e-18	3427	74.7844
GCST90001574	Terminally Differentiated CD4-CD8- T cell %T cell	rs113435341	1	198151688	G	A	1.335	0.2281	0.0032	5.36e-09	3427	34.2541
GCST90001574	Terminally Differentiated CD4-CD8- T cell %T cell	rs6729180	2	38920621	T	C	0.202	0.02624	0.3844	1.78e-14	3427	59.2618
GCST90001574	Terminally Differentiated CD4-CD8- T cell %T cell	rs6755452	2	87035076	G	T	0.1903	0.03241	0.1886	4.75e-09	3427	34.4762
GCST90001574	Terminally Differentiated CD4-CD8- T cell %T cell	rs28383283	6	32586383	T	C	-0.2109	0.0345	0.281	1.09e-09	3427	37.3693
GCST90001574	Terminally Differentiated CD4-CD8- T cell %T cell	rs9269614	6	32545293	G	A	0.2271	0.04024	0.7677	1.81e-08	3427	31.8507
GCST90001574	Terminally Differentiated CD4-CD8- T cell %T cell	rs113016235	6	32584977	G	T	-0.2092	0.03717	0.1994	1.97e-08	3427	31.6766
GCST90001575	Naive CD4+ T cell %T cell	rs66679234	17	4224639	T	C	-0.1391	0.0248	0.4246	2.2e-08	3427	31.4594
GCST90001577	Transitional B cell Absolute Count	rs75512885	5	158317602	A	T	-0.2625	0.04559	0.0788	9.2e-09	3656	33.1527
GCST90001579	CD14- CD16+ monocyte Absolute Count	rs147174426	1	161528012	T	A	-0.4648	0.03214	0.1717	4.06e-46	3629	209.142
GCST90001580	CD14+ CD16+ monocyte Absolute Count	rs3829793	1	161194400	G	C	0.1649	0.02672	0.3147	7.59e-10	3629	38.0863
GCST90001580	CD14+ CD16+ monocyte Absolute Count	rs71639910	1	161937774	A	G	-0.3061	0.04812	0.0704	2.25e-10	3629	40.4646
GCST90001580	CD14+ CD16+ monocyte Absolute Count	rs71632979	1	161526397	G	A	-0.6399	0.02726	0.2479	1.56e-113	3629	551.027
GCST90001581	CD14- CD16- Absolute Count	rs144126567	1	161510516	G	C	0.3274	0.03235	0.1737	9.29e-24	3629	102.426
GCST90001581	CD14- CD16- Absolute Count	rs3014270	1	227562378	T	C	-0.2609	0.04641	0.0743	2.04e-08	3629	31.6028
GCST90001581	CD14- CD16- Absolute Count	rs445	7	92408370	T	C	-0.1786	0.03068	0.1941	6.35e-09	3629	33.8885
GCST90001581	CD14- CD16- Absolute Count	rs1800973	12	69744014	A	C	0.3084	0.0448	0.0798	6.79e-12	3629	47.3885
GCST90001582	CD14+ CD16- monocyte Absolute Count	rs1375493	2	182323766	A	G	0.1517	0.02476	0.3781	9.92e-10	3629	37.5379
GCST90001582	CD14+ CD16- monocyte Absolute Count	rs445	7	92408370	T	C	-0.1822	0.02999	0.1941	1.36e-09	3629	36.91
GCST90001582	CD14+ CD16- monocyte Absolute Count	rs2418135	9	113901309	A	G	-0.1487	0.02438	0.5236	1.16e-09	3629	37.201
GCST90001583	Monocyte Absolute Count	rs12346499	9	113902881	T	C	-0.1378	0.0244	0.5233	1.77e-08	3629	31.8947
GCST90001584	CD14- CD16+ monocyte %monocyte	rs147174426	1	161528012	T	A	-0.4529	0.03177	0.1717	6.64e-45	3629	203.222
GCST90001584	CD14- CD16+ monocyte %monocyte	rs3826007	15	80263217	T	C	-0.1739	0.02973	0.2136	5.41e-09	3629	34.2144
GCST90001585	CD14+ CD16+ monocyte %monocyte	rs3829793	1	161194400	G	C	0.1677	0.02704	0.3147	6.14e-10	3629	38.4638
GCST90001585	CD14+ CD16+ monocyte %monocyte	rs71639910	1	161937774	A	G	-0.2863	0.04872	0.0704	4.58e-09	3629	34.5325
GCST90001585	CD14+ CD16+ monocyte %monocyte	rs71632979	1	161526397	G	A	-0.7013	0.02722	0.2479	1.41e-134	3629	663.791
GCST90001586	CD14+ CD16- monocyte %monocyte	rs147174426	1	161528012	T	A	0.5558	0.03153	0.1717	8.34e-67	3629	310.734
GCST90001586	CD14+ CD16- monocyte %monocyte	rs74975395	1	166026114	T	C	-0.254	0.04499	0.081	1.77e-08	3629	31.8739
GCST90001587	CD16+ monocyte %monocyte	rs74975395	1	166026114	T	C	0.2556	0.045	0.081	1.45e-08	3629	32.2624
GCST90001587	CD16+ monocyte %monocyte	rs147174426	1	161528012	T	A	-0.5472	0.03158	0.1717	1.12e-64	3629	300.24
GCST90001588	T/B cell	rs12874404	13	108993494	G	A	-0.2201	0.02651	0.3195	1.43e-16	3653	68.932
GCST90001588	T/B cell	rs9892810	17	2716155	C	T	0.1572	0.02469	0.597	2.18e-10	3653	40.5381
GCST90001588	T/B cell	rs3894193	17	38125346	G	C	-0.1467	0.026	0.467	1.81e-08	3653	31.8356
GCST90001589	CD4+/CD8+ T cell	rs73402222	6	31388449	C	T	0.1905	0.03406	0.3456	2.39e-08	3652	31.2824
GCST90001590	CD4+ T cell Absolute Count	rs3184504	12	111884608	C	T	-0.1838	0.02676	0.5305	7.66e-12	3652	47.1757
GCST90001592	CD8+ T cell Absolute Count	rs3130685	6	31206206	T	C	0.1887	0.0284	0.3428	3.52e-11	3652	44.1476
GCST90001592	CD8+ T cell Absolute Count	rs28895267	6	32445916	T	C	0.1842	0.03036	0.3161	1.43e-09	3652	36.8108
GCST90001593	CD8+ T cell %T cell	rs73402222	6	31388449	C	T	-0.1934	0.03245	0.3458	2.76e-09	3668	35.5209
GCST90001594	CD4+CD8+ T cell Absolute Count	rs11025036	11	19175633	A	G	-0.4567	0.08253	0.022	3.35e-08	3652	30.6223
GCST90001594	CD4+CD8+ T cell Absolute Count	rs2857229	12	6900616	G	A	0.273	0.02764	0.2581	1.03e-22	3652	97.5549
GCST90001596	CD8dim T cell Absolute Count	rs79251210	6	100468602	A	G	0.425	0.06368	0.0379	2.87e-11	3652	44.5422
GCST90001596	CD8dim T cell Absolute Count	rs139249541	6	102294761	G	A	0.4806	0.07016	0.0316	8.63e-12	3652	46.9233
GCST90001596	CD8dim T cell Absolute Count	rs9916629	17	33796260	C	T	0.1339	0.02395	0.5122	2.41e-08	3652	31.2572
GCST90001597	CD8dim T cell %T cell	rs139249541	6	102294761	G	A	0.5664	0.07147	0.0315	2.99e-15	3668	62.8057
GCST90001597	CD8dim T cell %T cell	rs79086781	6	100526652	T	C	0.4888	0.06448	0.0378	4.31e-14	3668	57.4662
GCST90001598	CD4-CD8- T cell Absolute Count	rs6755452	2	87035076	G	T	0.2134	0.02962	0.1925	7.04e-13	3652	51.9061
GCST90001598	CD4-CD8- T cell Absolute Count	rs9896155	17	33794697	G	A	0.1433	0.02475	0.6737	7.59e-09	3652	33.5229
GCST90001599	CD4-CD8- T cell %T cell	rs6755452	2	87035076	G	T	0.2426	0.03049	0.1918	2.33e-15	3668	63.3092
GCST90001599	CD4-CD8- T cell %T cell	rs79251210	6	100468602	A	G	0.3685	0.0638	0.0378	8.33e-09	3668	33.3606
GCST90001599	CD4-CD8- T cell %T cell	rs139249541	6	102294761	G	A	0.4569	0.0704	0.0315	9.72e-11	3668	42.1208
GCST90001601	Lymphocyte Absolute Count	rs9271629	6	32591976	A	C	0.1945	0.03437	0.7416	1.65e-08	3653	32.0243
GCST90001601	Lymphocyte Absolute Count	rs597808	12	111973358	G	A	-0.1543	0.02682	0.5363	9.39e-09	3653	33.099
GCST90001602	Lymphocyte %leukocyte	rs77650974	18	12394263	A	G	-0.1502	0.02624	0.3227	1.12e-08	3669	32.7652
GCST90001603	T cell Absolute Count	rs9271629	6	32591976	A	C	0.2148	0.03378	0.7416	2.27e-10	3653	40.4342
GCST90001603	T cell Absolute Count	rs3184504	12	111884608	C	T	-0.1468	0.02633	0.5304	2.65e-08	3653	31.085
GCST90001604	T cell %lymphocyte	rs10512469	17	33770802	T	C	-0.2345	0.03229	0.1639	4.61e-13	3669	52.7412
GCST90001604	T cell %lymphocyte	rs9916257	17	33797371	T	G	0.1918	0.02391	0.5685	1.41e-15	3669	64.3484
GCST90001606	CD4+ T cell %leukocyte	rs13210358	6	102272234	T	C	-0.3968	0.07123	0.0315	2.73e-08	3668	31.0325
GCST90001607	CD8+ T cell %leukocyte	rs3130685	6	31206206	T	C	0.1801	0.02952	0.3428	1.16e-09	3668	37.2216
GCST90001608	CD4+CD8+ T cell %leukocyte	rs2857229	12	6900616	G	A	0.2919	0.02741	0.2578	4.29e-26	3668	113.41
GCST90001609	CD4+ CD8dim T cell Absolute Count	rs35290870	2	87023103	C	G	-0.364	0.03114	0.1955	5.06e-31	3652	136.636
GCST90001609	CD4+ CD8dim T cell Absolute Count	rs4959028	6	32383138	G	A	0.2258	0.03391	0.23	3.19e-11	3652	44.3397
GCST90001609	CD4+ CD8dim T cell Absolute Count	rs28366280	6	32560262	G	A	0.2152	0.03648	0.2493	3.96e-09	3652	34.7996
GCST90001610	CD4+ CD8dim T cell %lymphocyte	rs35290870	2	87023103	C	G	-0.3858	0.03024	0.1948	1.7e-36	3668	162.765
GCST90001610	CD4+ CD8dim T cell %lymphocyte	rs4959028	6	32383138	G	A	0.2877	0.03253	0.2297	1.41e-18	3668	78.2189
GCST90001610	CD4+ CD8dim T cell %lymphocyte	rs9270601	6	32561743	C	G	-0.2598	0.03595	0.795	6e-13	3668	52.2252
GCST90001611	CD4+ CD8dim T cell %leukocyte	rs35290870	2	87023103	C	G	-0.3848	0.03036	0.1948	4.76e-36	3668	160.645
GCST90001611	CD4+ CD8dim T cell %leukocyte	rs28366280	6	32560262	G	A	0.2355	0.03527	0.2492	2.81e-11	3668	44.5832
GCST90001611	CD4+ CD8dim T cell %leukocyte	rs4959028	6	32383138	G	A	0.2689	0.0327	0.2297	2.73e-16	3668	67.6217
GCST90001612	CD8dim T cell %leukocyte	rs79086781	6	100526652	T	C	0.471	0.06515	0.0378	5.86e-13	3668	52.2652
GCST90001612	CD8dim T cell %leukocyte	rs139249541	6	102294761	G	A	0.5228	0.07237	0.0315	6.1e-13	3668	52.186
GCST90001613	CD4-CD8- T cell %leukocyte	rs6755452	2	87035076	G	T	0.2296	0.03013	0.1918	3.24e-14	3668	58.0692
GCST90001613	CD4-CD8- T cell %leukocyte	rs139249541	6	102294761	G	A	0.415	0.06958	0.0315	2.69e-09	3668	35.5736
GCST90001613	CD4-CD8- T cell %leukocyte	rs79251210	6	100468602	A	G	0.3543	0.06302	0.0378	2.02e-08	3668	31.6072
GCST90001613	CD4-CD8- T cell %leukocyte	rs9896155	17	33794697	G	A	0.1408	0.02517	0.6738	2.39e-08	3668	31.2924
GCST90001614	CD8+ and CD8dim T cell %leukocyte	rs73402222	6	31388449	C	T	-0.1904	0.03241	0.3458	4.59e-09	3668	34.5125
GCST90001614	CD8+ and CD8dim T cell %leukocyte	rs11080350	17	33774635	T	C	-0.1548	0.0252	0.4017	9.08e-10	3668	37.7347
GCST90001615	TCRgd T cell Absolute Count	rs67851010	6	32501347	A	G	0.3066	0.04553	0.7905	1.9e-11	3650	45.347
GCST90001615	TCRgd T cell Absolute Count	rs9273390	6	32627042	C	G	-0.1947	0.03512	0.1942	3.16e-08	3650	30.7343
GCST90001617	TCRgd T cell %lymphocyte	rs72845743	6	32528414	A	G	0.3943	0.07059	0.415	2.49e-08	3666	31.2009
GCST90001618	HLA DR+ T cell Absolute Count	rs68174286	6	32503204	T	C	0.3263	0.04522	0.2803	6.53e-13	3580	52.0683
GCST90001618	HLA DR+ T cell Absolute Count	rs2181036	9	117649136	C	T	-0.1628	0.02568	0.4168	2.59e-10	3580	40.1901
GCST90001618	HLA DR+ T cell Absolute Count	rs1084559	16	10825434	A	G	-0.1472	0.02482	0.602	3.32e-09	3580	35.1732
GCST90001618	HLA DR+ T cell Absolute Count	rs72779785	16	10569039	G	A	-0.2015	0.03253	0.1635	6.46e-10	3580	38.3691
GCST90001618	HLA DR+ T cell Absolute Count	rs3087456	16	10970902	A	G	-0.4355	0.02736	0.7659	3.62e-55	3580	253.364
GCST90001619	HLA DR+ T cell%T cell	rs3104414	6	32582612	A	G	0.1693	0.0294	0.3813	9.31e-09	3596	33.1604
GCST90001619	HLA DR+ T cell%T cell	rs7032773	9	117645562	T	C	-0.1471	0.02426	0.4182	1.46e-09	3596	36.7658
GCST90001619	HLA DR+ T cell%T cell	rs3087456	16	10970902	A	G	-0.4611	0.02546	0.7661	3.08e-70	3596	328
GCST90001619	HLA DR+ T cell%T cell	rs1084560	16	10824872	G	A	-0.1328	0.02309	0.5726	9.71e-09	3596	33.0787
GCST90001620	HLA DR+ T cell%lymphocyte	rs68174286	6	32503204	T	C	0.2699	0.04426	0.2799	1.19e-09	3596	37.1863
GCST90001620	HLA DR+ T cell%lymphocyte	rs7032773	9	117645562	T	C	-0.1552	0.0249	0.4182	5.15e-10	3596	38.8494
GCST90001620	HLA DR+ T cell%lymphocyte	rs55724950	16	10993712	A	G	-0.2598	0.0468	0.0654	3.05e-08	3596	30.8167
GCST90001620	HLA DR+ T cell%lymphocyte	rs3087456	16	10970902	A	G	-0.4689	0.02616	0.7661	7.09e-69	3596	321.281
GCST90001620	HLA DR+ T cell%lymphocyte	rs62029480	16	10651993	T	C	0.4397	0.07676	0.0236	1.1e-08	3596	32.8128
GCST90001621	Natural Killer T Absolute Count	rs75494211	6	101911859	A	G	0.4706	0.07011	0.0328	2.22e-11	3653	45.0551
GCST90001621	Natural Killer T Absolute Count	rs139249541	6	102294761	G	A	0.4624	0.07284	0.0316	2.44e-10	3653	40.2991
GCST90001621	Natural Killer T Absolute Count	rs7819099	8	144992862	G	A	0.1387	0.02493	0.5116	2.84e-08	3653	30.9534
GCST90001621	Natural Killer T Absolute Count	rs78268116	11	112705025	T	C	-0.4086	0.03904	0.1096	2.79e-25	3653	109.541
GCST90001621	Natural Killer T Absolute Count	rs12224032	11	112914680	G	C	0.1721	0.03092	0.2087	2.78e-08	3653	30.9801
GCST90001621	Natural Killer T Absolute Count	rs9916629	17	33796260	C	T	0.1457	0.02472	0.5123	4.13e-09	3653	34.7394
GCST90001622	Natural Killer T %T cell	rs115536607	6	101417409	T	C	0.3253	0.05512	0.0545	3.91e-09	3669	34.8297
GCST90001622	Natural Killer T %T cell	rs117147408	6	101980039	G	A	0.6063	0.07722	0.0275	5.37e-15	3669	61.6475
GCST90001622	Natural Killer T %T cell	rs79251210	6	100468602	A	G	0.4184	0.06614	0.0377	2.83e-10	3669	40.018
GCST90001622	Natural Killer T %T cell	rs9488834	6	97889936	A	G	0.3723	0.05934	0.0465	3.91e-10	3669	39.3633
GCST90001622	Natural Killer T %T cell	rs7819099	8	144992862	G	A	0.148	0.02495	0.5112	3.25e-09	3669	35.187
GCST90001622	Natural Killer T %T cell	rs12224032	11	112914680	G	C	0.1713	0.03097	0.2086	3.41e-08	3669	30.5937
GCST90001622	Natural Killer T %T cell	rs77738700	11	112751407	A	G	-0.435	0.03955	0.1067	1.04e-27	3669	120.972
GCST90001623	Natural Killer T %lymphocyte	rs115536607	6	101417409	T	C	0.3109	0.05547	0.0545	2.25e-08	3669	31.4141
GCST90001623	Natural Killer T %lymphocyte	rs9488834	6	97889936	A	G	0.3581	0.05971	0.0465	2.21e-09	3669	35.9679
GCST90001623	Natural Killer T %lymphocyte	rs79251210	6	100468602	A	G	0.4014	0.06656	0.0377	1.79e-09	3669	36.3687
GCST90001623	Natural Killer T %lymphocyte	rs117147408	6	101980039	G	A	0.5685	0.07776	0.0275	3.23e-13	3669	53.4501
GCST90001623	Natural Killer T %lymphocyte	rs7819099	8	144992862	G	A	0.1488	0.0251	0.5112	3.34e-09	3669	35.1446
GCST90001623	Natural Killer T %lymphocyte	rs77738700	11	112751407	A	G	-0.4214	0.03983	0.1067	8.64e-26	3669	111.936
GCST90001623	Natural Killer T %lymphocyte	rs9912354	17	33805730	T	C	0.1443	0.02505	0.5271	9.1e-09	3669	33.1831
GCST90001623	Natural Killer T %lymphocyte	rs7218011	17	33773022	G	A	-0.1866	0.03387	0.1634	3.82e-08	3669	30.3524
GCST90001624	HLA DR+ CD4+ T cell Absolute Count	rs1322067	9	117660933	G	A	-0.1511	0.02575	0.4173	4.75e-09	3579	34.433
GCST90001624	HLA DR+ CD4+ T cell Absolute Count	rs3087456	16	10970902	A	G	-0.2926	0.02777	0.766	1.4e-25	3579	111.019
GCST90001625	HLA DR+ CD4+ T cell %T cell	rs11641185	16	10986596	T	C	-0.2989	0.02511	0.7744	4.52e-32	3595	141.696
GCST90001626	HLA DR+ CD4+ T cell %lymphocyte	rs7032773	9	117645562	T	C	-0.1334	0.02345	0.4182	1.39e-08	3595	32.3613
GCST90001626	HLA DR+ CD4+ T cell %lymphocyte	rs3087456	16	10970902	A	G	-0.3114	0.02551	0.7662	1.34e-33	3595	149.01
GCST90001627	HLA DR+ CD8+ T cell Absolute Count	rs9378213	6	32448398	G	T	0.2434	0.03098	0.3061	5.16e-15	3579	61.7274
GCST90001627	HLA DR+ CD8+ T cell Absolute Count	rs2181036	9	117649136	C	T	-0.1446	0.02608	0.4167	3.17e-08	3579	30.7412
GCST90001627	HLA DR+ CD8+ T cell Absolute Count	rs72779785	16	10569039	G	A	-0.2122	0.03296	0.1636	1.36e-10	3579	41.4492
GCST90001627	HLA DR+ CD8+ T cell Absolute Count	rs3087456	16	10970902	A	G	-0.4286	0.0278	0.766	5.57e-52	3579	237.692
GCST90001628	HLA DR+ CD8+ T cell %T cell	rs9378213	6	32448398	G	T	0.1984	0.02991	0.3057	3.79e-11	3595	43.9998
GCST90001628	HLA DR+ CD8+ T cell %T cell	rs542160	11	107676543	T	C	-0.1295	0.02364	0.5089	4.62e-08	3595	30.0085
GCST90001628	HLA DR+ CD8+ T cell %T cell	rs72779785	16	10569039	G	A	-0.1852	0.03176	0.1634	5.96e-09	3595	34.0033
GCST90001628	HLA DR+ CD8+ T cell %T cell	rs3087456	16	10970902	A	G	-0.4526	0.02659	0.7662	1.47e-62	3595	289.729
GCST90001629	HLA DR+ CD8+ T cell %lymphocyte	rs9378213	6	32448398	G	T	0.2165	0.03031	0.3057	1.11e-12	3595	51.0204
GCST90001629	HLA DR+ CD8+ T cell %lymphocyte	rs3087456	16	10970902	A	G	-0.4525	0.027	0.7662	9.23e-61	3595	280.873
GCST90001629	HLA DR+ CD8+ T cell %lymphocyte	rs72779785	16	10569039	G	A	-0.1929	0.03221	0.1634	2.31e-09	3595	35.866
GCST90001630	CD8+ Natural Killer T Absolute Count	rs9269109	6	32443266	C	T	0.1671	0.03018	0.3642	3.31e-08	3652	30.6559
GCST90001630	CD8+ Natural Killer T Absolute Count	rs78268116	11	112705025	T	C	-0.3964	0.0389	0.1097	4.65e-24	3652	103.841
GCST90001631	CD8+ Natural Killer T %T cell	rs76161425	11	112704995	T	C	-0.406	0.03854	0.1088	1.41e-25	3668	110.976
GCST90001632	CD8+ Natural Killer T %lymphocyte	rs78268116	11	112705025	T	C	-0.3961	0.03859	0.1095	2.18e-24	3668	105.356
GCST90001633	CD8dim Natural Killer T Absolute Count	rs79251210	6	100468602	A	G	0.5556	0.0646	0.0379	1.16e-17	3652	73.9707
GCST90001633	CD8dim Natural Killer T Absolute Count	rs115536607	6	101417409	T	C	0.3487	0.05419	0.0548	1.4e-10	3652	41.4062
GCST90001633	CD8dim Natural Killer T Absolute Count	rs117147408	6	101980039	G	A	0.6679	0.0755	0.0277	1.38e-18	3652	78.258
GCST90001633	CD8dim Natural Killer T Absolute Count	rs9488834	6	97889936	A	G	0.3428	0.05826	0.0465	4.4e-09	3652	34.6211
GCST90001633	CD8dim Natural Killer T Absolute Count	rs77738700	11	112751407	A	G	-0.3231	0.03929	0.1069	2.69e-16	3652	67.6254
GCST90001633	CD8dim Natural Killer T Absolute Count	rs9916257	17	33797371	T	G	0.1472	0.02455	0.5685	2.2e-09	3652	35.9511
GCST90001634	CD8dim Natural Killer T %T cell	rs117147408	6	101980039	G	A	0.7354	0.07599	0.0275	6.79e-22	3668	93.6557
GCST90001634	CD8dim Natural Killer T %T cell	rs9488834	6	97889936	A	G	0.352	0.05867	0.0465	2.17e-09	3668	35.9959
GCST90001634	CD8dim Natural Killer T %T cell	rs79251210	6	100468602	A	G	0.5985	0.06505	0.0378	5.81e-20	3668	84.6513
GCST90001634	CD8dim Natural Killer T %T cell	rs115536607	6	101417409	T	C	0.3978	0.05455	0.0545	3.73e-13	3668	53.179
GCST90001634	CD8dim Natural Killer T %T cell	rs11544989	8	145057868	G	A	0.1399	0.02533	0.6125	3.56e-08	3668	30.5046
GCST90001634	CD8dim Natural Killer T %T cell	rs77738700	11	112751407	A	G	-0.3265	0.03954	0.1067	2.06e-16	3668	68.1857
GCST90001635	CD8dim Natural Killer T %lymphocyte	rs79251210	6	100468602	A	G	0.5857	0.06479	0.0378	2.47e-19	3668	81.7212
GCST90001635	CD8dim Natural Killer T %lymphocyte	rs9488834	6	97889936	A	G	0.3457	0.05842	0.0465	3.57e-09	3668	35.0167
GCST90001635	CD8dim Natural Killer T %lymphocyte	rs115536607	6	101417409	T	C	0.3865	0.05433	0.0545	1.35e-12	3668	50.608
GCST90001635	CD8dim Natural Killer T %lymphocyte	rs117147408	6	101980039	G	A	0.7078	0.07572	0.0275	1.51e-20	3668	87.3776
GCST90001635	CD8dim Natural Killer T %lymphocyte	rs11544989	8	145057868	G	A	0.1407	0.02521	0.6125	2.55e-08	3668	31.1489
GCST90001635	CD8dim Natural Killer T %lymphocyte	rs77738700	11	112751407	A	G	-0.3205	0.03937	0.1067	5.38e-16	3668	66.2713
GCST90001635	CD8dim Natural Killer T %lymphocyte	rs9916257	17	33797371	T	G	0.1437	0.02463	0.5684	5.79e-09	3668	34.0396
GCST90001636	CD4-CD8- Natural Killer T Absolute Count	rs34613828	2	87022759	T	A	0.2127	0.03071	0.1952	5.12e-12	3652	47.9706
GCST90001637	CD4-CD8- Natural Killer T %T cell	rs34613828	2	87022759	T	A	0.2238	0.03107	0.1945	7.12e-13	3668	51.8845
GCST90001637	CD4-CD8- Natural Killer T %T cell	rs79251210	6	100468602	A	G	0.564	0.06488	0.0378	5.29e-18	3668	75.5678
GCST90001637	CD4-CD8- Natural Killer T %T cell	rs115536607	6	101417409	T	C	0.3694	0.05436	0.0545	1.25e-11	3668	46.178
GCST90001637	CD4-CD8- Natural Killer T %T cell	rs117147408	6	101980039	G	A	0.7037	0.07581	0.0275	2.75e-20	3668	86.1633
GCST90001637	CD4-CD8- Natural Killer T %T cell	rs9488834	6	97889936	A	G	0.3806	0.05843	0.0465	8.38e-11	3668	42.4293
GCST90001637	CD4-CD8- Natural Killer T %T cell	rs77738700	11	112751407	A	G	-0.3832	0.0392	0.1067	2.68e-22	3668	95.5606
GCST90001638	CD4-CD8- Natural Killer T %lymphocyte	rs34613828	2	87022759	T	A	0.2167	0.03095	0.1945	3.04e-12	3668	49.0226
GCST90001638	CD4-CD8- Natural Killer T %lymphocyte	rs9488834	6	97889936	A	G	0.3698	0.05821	0.0465	2.39e-10	3668	40.3588
GCST90001638	CD4-CD8- Natural Killer T %lymphocyte	rs117147408	6	101980039	G	A	0.675	0.07557	0.0275	6.5e-19	3668	79.7827
GCST90001638	CD4-CD8- Natural Killer T %lymphocyte	rs79251210	6	100468602	A	G	0.5505	0.06465	0.0378	2.39e-17	3668	72.5066
GCST90001638	CD4-CD8- Natural Killer T %lymphocyte	rs115536607	6	101417409	T	C	0.3576	0.05416	0.0545	4.64e-11	3668	43.5951
GCST90001638	CD4-CD8- Natural Killer T %lymphocyte	rs77738700	11	112751407	A	G	-0.3774	0.03905	0.1067	7.85e-22	3668	93.4032
GCST90001638	CD4-CD8- Natural Killer T %lymphocyte	rs9916629	17	33796260	C	T	0.1378	0.02431	0.5123	1.54e-08	3668	32.1313
GCST90001639	CD3- lymphocyte Absolute Count	rs17824379	3	5810961	G	A	-1.353	0.2268	0.0027	2.63e-09	3653	35.5885
GCST90001641	CD3- lymphocyte %leukocyte	rs4796089	17	33814758	C	T	0.2194	0.0369	0.134	2.99e-09	3669	35.3525
GCST90001642	B cell Absolute Count	rs12865434	13	108970631	G	A	0.1537	0.02404	0.4777	1.83e-10	3653	40.877
GCST90001643	B cell %CD3- lymphocyte	rs11954223	5	67413499	A	G	2.135	0.3629	0.001	4.36e-09	3669	34.6116
GCST90001643	B cell %CD3- lymphocyte	rs9520836	13	108957063	G	A	0.1363	0.02361	0.4999	8.45e-09	3669	33.3273
GCST90001643	B cell %CD3- lymphocyte	rs9916257	17	33797371	T	G	0.1693	0.0237	0.5685	1.08e-12	3669	51.029
GCST90001644	B cell %lymphocyte	rs12874404	13	108993494	G	A	0.2272	0.02633	0.319	8.99e-18	3669	74.4586
GCST90001644	B cell %lymphocyte	rs66777340	17	2716327	T	C	-0.1493	0.02419	0.4842	7.63e-10	3669	38.0932
GCST90001645	Natural Killer Absolute Count	rs183053322	1	25076059	T	C	-0.3926	0.06648	0.0356	3.83e-09	3653	34.8753
GCST90001645	Natural Killer Absolute Count	rs7216096	17	33772954	A	G	0.2022	0.03265	0.1622	6.55e-10	3653	38.3527
GCST90001645	Natural Killer Absolute Count	rs9916257	17	33797371	T	G	-0.2005	0.02398	0.5686	8.82e-17	3653	69.9086
GCST90001646	Natural Killer %CD3- lymphocyte	rs183053322	1	25076059	T	C	-0.4163	0.06609	0.0354	3.35e-10	3669	39.6772
GCST90001646	Natural Killer %CD3- lymphocyte	rs11954223	5	67413499	A	G	-2.093	0.3644	0.001	9.93e-09	3669	32.99
GCST90001646	Natural Killer %CD3- lymphocyte	rs12874404	13	108993494	G	A	-0.1456	0.02572	0.319	1.6e-08	3669	32.0465
GCST90001646	Natural Killer %CD3- lymphocyte	rs7218011	17	33773022	G	A	0.1822	0.03225	0.1634	1.74e-08	3669	31.9181
GCST90001646	Natural Killer %CD3- lymphocyte	rs9916257	17	33797371	T	G	-0.1909	0.02375	0.5685	1.21e-15	3669	64.6078
GCST90001647	Natural Killer %lymphocyte	rs183053322	1	25076059	T	C	-0.408	0.06431	0.0354	2.51e-10	3669	40.2498
GCST90001647	Natural Killer %lymphocyte	rs10512469	17	33770802	T	C	0.249	0.03122	0.1639	1.98e-15	3669	63.6111
GCST90001647	Natural Killer %lymphocyte	rs9916257	17	33797371	T	G	-0.2323	0.02306	0.5685	1.51e-23	3669	101.48
GCST90001648	HLA DR+ Natural Killer Absolute Count	rs115805162	1	161410253	T	C	0.2631	0.03144	0.2074	8.32e-17	3580	70.0288
GCST90001648	HLA DR+ Natural Killer Absolute Count	rs71632989	1	161533055	G	T	-0.6984	0.02689	0.2473	2.05e-136	3580	674.57
GCST90001648	HLA DR+ Natural Killer Absolute Count	rs71639910	1	161937774	A	G	-0.3019	0.04947	0.0686	1.15e-09	3580	37.2428
GCST90001648	HLA DR+ Natural Killer Absolute Count	rs8025803	15	80260273	T	A	-0.2666	0.03341	0.1786	1.99e-15	3580	63.6748
GCST90001649	HLA DR+ Natural Killer %Natural Killer	rs115805162	1	161410253	T	C	0.2582	0.03216	0.2076	1.32e-15	3596	64.4585
GCST90001649	HLA DR+ Natural Killer %Natural Killer	rs71632989	1	161533055	G	T	-0.6848	0.02772	0.2474	1.3e-124	3596	610.297
GCST90001649	HLA DR+ Natural Killer %Natural Killer	rs3933769	1	161559327	G	A	0.1574	0.02744	0.6143	1.04e-08	3596	32.9034
GCST90001649	HLA DR+ Natural Killer %Natural Killer	rs865239	1	156896164	G	A	-0.1371	0.02509	0.5004	4.97e-08	3596	29.8589
GCST90001649	HLA DR+ Natural Killer %Natural Killer	rs509749	1	160793560	G	A	-0.1543	0.02638	0.4066	5.41e-09	3596	34.2123
GCST90001649	HLA DR+ Natural Killer %Natural Killer	rs7180804	15	80259074	A	G	-0.2525	0.03019	0.2162	8.74e-17	3596	69.9514
GCST90001649	HLA DR+ Natural Killer %Natural Killer	rs9916257	17	33797371	T	G	0.1457	0.02506	0.5698	6.72e-09	3596	33.8031
GCST90001650	HLA DR+ Natural Killer %CD3- lymphocyte	rs509749	1	160793560	G	A	-0.1613	0.02585	0.4066	4.8e-10	3596	38.9357
GCST90001650	HLA DR+ Natural Killer %CD3- lymphocyte	rs71632979	1	161526397	G	A	-0.7124	0.02686	0.2474	9.98e-142	3596	703.454
GCST90001650	HLA DR+ Natural Killer %CD3- lymphocyte	rs3933769	1	161559327	G	A	0.1562	0.0269	0.6143	6.87e-09	3596	33.7177
GCST90001650	HLA DR+ Natural Killer %CD3- lymphocyte	rs115805162	1	161410253	T	C	0.2697	0.0315	0.2076	1.62e-17	3596	73.3062
GCST90001650	HLA DR+ Natural Killer %CD3- lymphocyte	rs8025803	15	80260273	T	A	-0.2729	0.0334	0.1783	4.22e-16	3596	66.7597
GCST90001652	Granulocyte %leukocyte	rs77650974	18	12394263	A	G	0.1512	0.0265	0.3227	1.25e-08	3669	32.5546
GCST90001653	CD28- CD4-CD8- T cell %CD4-CD8- T cell	rs4796089	17	33814758	C	T	-0.2435	0.0371	0.1343	6.13e-11	3440	43.0775
GCST90001654	CD28- CD4-CD8- T cell Absolute Count	rs6710361	2	87047145	A	G	0.1921	0.03166	0.1991	1.45e-09	3408	36.8157
GCST90001654	CD28- CD4-CD8- T cell Absolute Count	rs9896155	17	33794697	G	A	0.1857	0.02686	0.6743	5.64e-12	3408	47.7982
GCST90001655	CD28+ CD4-CD8- T cell %T cell	rs34546581	2	87021659	A	G	0.1659	0.02878	0.1927	8.92e-09	3440	33.2285
GCST90001656	CD28+ CD4-CD8- T cell %CD4-CD8- T cell	rs4796089	17	33814758	C	T	0.2435	0.0371	0.1343	6.13e-11	3440	43.0775
GCST90001658	CD39+ CD4+ T cell %T cell	rs10736092	10	97570315	G	A	1.014	0.01774	0.469	1e-200	3440	3267.15
GCST90001658	CD39+ CD4+ T cell %T cell	rs202211780	10	97016742	G	A	0.4557	0.04341	0.0879	2.14e-25	3440	110.199
GCST90001658	CD39+ CD4+ T cell %T cell	rs12268044	10	98794615	T	C	-0.172	0.02583	0.3438	3.16e-11	3440	44.3413
GCST90001658	CD39+ CD4+ T cell %T cell	rs72809762	10	97294154	T	C	0.4022	0.0483	0.0674	1.18e-16	3440	69.341
GCST90001658	CD39+ CD4+ T cell %T cell	rs10786199	10	97069472	A	G	-0.2028	0.02738	0.2888	1.62e-13	3440	54.8617
GCST90001658	CD39+ CD4+ T cell %T cell	rs10882701	10	97741071	C	A	-0.3969	0.02378	0.5141	3.17e-60	3440	278.573
GCST90001658	CD39+ CD4+ T cell %T cell	rs7918541	10	98168559	G	A	-0.5209	0.0533	0.9472	2.86e-22	3440	95.5112
GCST90001659	CD39+ CD4+ T cell %CD4+ T cell	rs202211780	10	97016742	G	A	0.4701	0.04338	0.0879	6.22e-27	3440	117.436
GCST90001659	CD39+ CD4+ T cell %CD4+ T cell	rs7918541	10	98168559	G	A	-0.5584	0.05319	0.9472	2.15e-25	3440	110.212
GCST90001659	CD39+ CD4+ T cell %CD4+ T cell	rs72809762	10	97294154	T	C	0.4246	0.04825	0.0674	2.12e-18	3440	77.44
GCST90001659	CD39+ CD4+ T cell %CD4+ T cell	rs10882701	10	97741071	C	A	-0.3997	0.02377	0.5141	4.54e-61	3440	282.755
GCST90001659	CD39+ CD4+ T cell %CD4+ T cell	rs10786199	10	97069472	A	G	-0.2039	0.02738	0.2888	1.21e-13	3440	55.4584
GCST90001659	CD39+ CD4+ T cell %CD4+ T cell	rs12268044	10	98794615	T	C	-0.1834	0.02581	0.3438	1.44e-12	3440	50.492
GCST90001659	CD39+ CD4+ T cell %CD4+ T cell	rs10736092	10	97570315	G	A	1.023	0.01758	0.469	1e-200	3440	3386.21
GCST90001660	CD39+ CD4+ T cell Absolute Count	rs10882701	10	97741071	C	A	-0.4118	0.0249	0.5139	3.85e-59	3408	273.51
GCST90001660	CD39+ CD4+ T cell Absolute Count	rs202211780	10	97016742	G	A	0.5001	0.04545	0.088	1.07e-27	3408	121.073
GCST90001660	CD39+ CD4+ T cell Absolute Count	rs72809762	10	97294154	T	C	0.4486	0.05056	0.0675	1.12e-18	3408	78.7235
GCST90001660	CD39+ CD4+ T cell Absolute Count	rs12268044	10	98794615	T	C	-0.1846	0.02711	0.3446	1.18e-11	3408	46.3665
GCST90001660	CD39+ CD4+ T cell Absolute Count	rs7074403	10	97605057	G	C	1.015	0.01927	0.4688	1e-200	3408	2774.4
GCST90001660	CD39+ CD4+ T cell Absolute Count	rs141018090	10	98169221	T	G	0.5248	0.05593	0.0524	1.14e-20	3408	88.0436
GCST90001660	CD39+ CD4+ T cell Absolute Count	rs10786199	10	97069472	A	G	-0.2188	0.02869	0.2895	3.14e-14	3408	58.1612
GCST90001661	CD28- CD8dim T cell %T cell	rs12986962	2	111808558	G	A	-0.1604	0.02829	0.2827	1.54e-08	3440	32.1472
GCST90001661	CD28- CD8dim T cell %T cell	rs117147408	6	101980039	G	A	0.4819	0.07946	0.0273	1.47e-09	3440	36.7804
GCST90001661	CD28- CD8dim T cell %T cell	rs4796089	17	33814758	C	T	-0.2225	0.0377	0.1343	3.91e-09	3440	34.8319
GCST90001662	CD28- CD8dim T cell %CD8dim T cell	rs4796089	17	33814758	C	T	-0.2283	0.03646	0.1343	4.32e-10	3440	39.2083
GCST90001663	CD28- CD8dim T cell Absolute Count	rs12986962	2	111808558	G	A	-0.1568	0.0284	0.2826	3.59e-08	3408	30.4828
GCST90001663	CD28- CD8dim T cell Absolute Count	rs58745116	17	33803592	A	G	0.1662	0.02565	0.5219	1.05e-10	3408	41.9843
GCST90001664	CD28+ CD45RA+ CD8dim T cell %T cell	rs113435341	1	198151688	G	A	2.157	0.2061	0.0032	2.96e-25	3440	109.533
GCST90001664	CD28+ CD45RA+ CD8dim T cell %T cell	rs11579717	1	199999121	A	G	1.303	0.1744	0.0044	1.02e-13	3440	55.8208
GCST90001664	CD28+ CD45RA+ CD8dim T cell %T cell	rs116794175	1	194010208	C	T	1.164	0.1805	0.0042	1.3e-10	3440	41.5864
GCST90001664	CD28+ CD45RA+ CD8dim T cell %T cell	rs4832054	2	87058580	A	G	0.1726	0.02712	0.243	2.21e-10	3440	40.5044
GCST90001664	CD28+ CD45RA+ CD8dim T cell %T cell	rs79827501	2	38431267	T	G	-0.267	0.04503	0.0731	3.34e-09	3440	35.1576
GCST90001664	CD28+ CD45RA+ CD8dim T cell %T cell	rs7583259	2	38921934	G	C	0.1951	0.02331	0.502	8.41e-17	3440	70.0535
GCST90001664	CD28+ CD45RA+ CD8dim T cell %T cell	rs12712610	2	38897249	G	A	0.1724	0.02569	0.2977	2.27e-11	3440	45.0346
GCST90001665	CD28+ CD45RA+ CD8dim T cell %CD8dim T cell	rs11579717	1	199999121	A	G	1.307	0.1858	0.0044	2.37e-12	3440	49.4834
GCST90001665	CD28+ CD45RA+ CD8dim T cell %CD8dim T cell	rs116794175	1	194010208	C	T	1.191	0.1918	0.0042	5.92e-10	3440	38.559
GCST90001665	CD28+ CD45RA+ CD8dim T cell %CD8dim T cell	rs146620586	1	198524264	T	G	2.776	0.2798	0.0032	6.75e-23	3440	98.4336
GCST90001665	CD28+ CD45RA+ CD8dim T cell %CD8dim T cell	rs2367376	2	87009742	C	T	0.1716	0.02881	0.2464	2.85e-09	3440	35.4771
GCST90001665	CD28+ CD45RA+ CD8dim T cell %CD8dim T cell	rs7583259	2	38921934	G	C	0.1741	0.02479	0.502	2.61e-12	3440	49.3224
GCST90001665	CD28+ CD45RA+ CD8dim T cell %CD8dim T cell	rs12712610	2	38897249	G	A	0.1611	0.02726	0.2977	3.8e-09	3440	34.9252
GCST90001666	CD28+ CD45RA+ CD8dim T cell Absolute Count	rs116794175	1	194010208	C	T	1.018	0.1715	0.0043	3.23e-09	3408	35.2344
GCST90001666	CD28+ CD45RA+ CD8dim T cell Absolute Count	rs146620586	1	198524264	T	G	2.334	0.2506	0.0032	2.12e-20	3408	86.744
GCST90001666	CD28+ CD45RA+ CD8dim T cell Absolute Count	rs11579717	1	199999121	A	G	1.176	0.1662	0.0044	1.77e-12	3408	50.0671
GCST90001666	CD28+ CD45RA+ CD8dim T cell Absolute Count	rs7583259	2	38921934	G	C	0.1794	0.02218	0.5021	8.34e-16	3408	65.4217
GCST90001666	CD28+ CD45RA+ CD8dim T cell Absolute Count	rs61038907	2	87061070	A	C	0.1398	0.02509	0.2664	2.72e-08	3408	31.0465
GCST90001666	CD28+ CD45RA+ CD8dim T cell Absolute Count	rs12712610	2	38897249	G	A	0.1631	0.02442	0.2974	2.82e-11	3408	44.6084
GCST90001666	CD28+ CD45RA+ CD8dim T cell Absolute Count	rs74577787	3	84799491	T	C	3.341	0.5986	0.0003	2.58e-08	3408	31.1515
GCST90001666	CD28+ CD45RA+ CD8dim T cell Absolute Count	rs112637846	6	149114553	A	C	3.334	0.5986	0.0003	2.76e-08	3408	31.0211
GCST90001666	CD28+ CD45RA+ CD8dim T cell Absolute Count	rs12314907	12	79661771	G	A	8.184	1.461	NA	2.27e-08	3408	31.3784
GCST90001667	CD28+ CD45RA- CD8dim T cell %T cell	rs146620586	1	198524264	T	G	-2.445	0.2667	0.0032	8.19e-20	3440	84.045
GCST90001667	CD28+ CD45RA- CD8dim T cell %T cell	rs116759767	1	189981116	A	G	-0.9923	0.1747	0.0049	1.45e-08	3440	32.2627
GCST90001667	CD28+ CD45RA- CD8dim T cell %T cell	rs11579717	1	199999121	A	G	-1.201	0.1771	0.0044	1.42e-11	3440	45.9885
GCST90001668	CD28+ CD45RA- CD8dim T cell %CD8dim T cell	rs146620586	1	198524264	T	G	-2.425	0.2802	0.0032	7.44e-18	3440	74.9009
GCST90001668	CD28+ CD45RA- CD8dim T cell %CD8dim T cell	rs11579717	1	199999121	A	G	-1.217	0.1857	0.0044	6.36e-11	3440	42.9494
GCST90001669	CD28+ CD45RA- CD8dim T cell Absolute Count	rs11579717	1	199999121	A	G	-1.125	0.169	0.0044	3.18e-11	3408	44.313
GCST90001669	CD28+ CD45RA- CD8dim T cell Absolute Count	rs138915779	1	190079170	A	C	-1.228	0.2078	0.0034	3.74e-09	3408	34.9225
GCST90001669	CD28+ CD45RA- CD8dim T cell Absolute Count	rs146620586	1	198524264	T	G	-2.476	0.254	0.0032	3.56e-22	3408	95.0241
GCST90001670	CD39+ CD8+ T cell %T cell	rs10736092	10	97570315	G	A	1.01	0.01914	0.469	1e-200	3440	2784.57
GCST90001670	CD39+ CD8+ T cell %T cell	rs117648214	10	98816434	T	C	1.27	0.2262	0.0029	2.14e-08	3440	31.5226
GCST90001670	CD39+ CD8+ T cell %T cell	rs17111341	10	97881031	C	T	0.6237	0.0518	0.0667	9.8e-33	3440	144.975
GCST90001670	CD39+ CD8+ T cell %T cell	rs111534725	10	98139264	T	G	0.7307	0.06471	0.041	4.66e-29	3440	127.507
GCST90001670	CD39+ CD8+ T cell %T cell	rs11818051	10	97972294	T	C	0.6769	0.07397	0.0317	9.35e-20	3440	83.7409
GCST90001670	CD39+ CD8+ T cell %T cell	rs12777195	10	96998743	G	A	0.2205	0.0273	0.3594	9.1e-16	3440	65.2367
GCST90001670	CD39+ CD8+ T cell %T cell	rs12778618	10	95633120	C	T	0.8332	0.06081	0.0462	1.23e-41	3440	187.736
GCST90001670	CD39+ CD8+ T cell %T cell	rs72812685	10	95845989	A	G	0.6459	0.05873	0.0483	1.13e-27	3440	120.951
GCST90001671	CD39+ CD8+ T cell %CD8+ T cell	rs4917715	10	97592297	G	C	1.002	0.01937	0.469	1e-200	3440	2675.94
GCST90001671	CD39+ CD8+ T cell %CD8+ T cell	rs12778618	10	95633120	C	T	0.8186	0.06103	0.0462	5.07e-40	3440	179.911
GCST90001671	CD39+ CD8+ T cell %CD8+ T cell	rs72812685	10	95845989	A	G	0.6238	0.05887	0.0483	7.75e-26	3440	112.28
GCST90001671	CD39+ CD8+ T cell %CD8+ T cell	rs146426185	10	99452494	C	A	-0.3008	0.05314	0.0635	1.64e-08	3440	32.0415
GCST90001671	CD39+ CD8+ T cell %CD8+ T cell	rs111534725	10	98139264	T	G	0.7675	0.06467	0.041	7.27e-32	3440	140.848
GCST90001671	CD39+ CD8+ T cell %CD8+ T cell	rs2901833	10	96998591	A	G	0.2205	0.02662	0.383	1.73e-16	3440	68.6122
GCST90001671	CD39+ CD8+ T cell %CD8+ T cell	rs17111341	10	97881031	C	T	0.6402	0.05184	0.0667	2.59e-34	3440	152.511
GCST90001671	CD39+ CD8+ T cell %CD8+ T cell	rs11818051	10	97972294	T	C	0.6977	0.07403	0.0317	7.75e-21	3440	88.8223
GCST90001672	CD39+ CD8+ T cell Absolute Count	rs11818051	10	97972294	T	C	0.7156	0.07506	0.0317	2.79e-21	3408	90.8916
GCST90001672	CD39+ CD8+ T cell Absolute Count	rs10748649	10	97601703	C	A	1.01	0.01968	0.469	1e-200	3408	2633.86
GCST90001672	CD39+ CD8+ T cell Absolute Count	rs12778618	10	95633120	C	T	0.8528	0.06178	0.0461	3.23e-42	3408	190.545
GCST90001672	CD39+ CD8+ T cell Absolute Count	rs72812685	10	95845989	A	G	0.6785	0.05954	0.0481	1.49e-29	3408	129.862
GCST90001672	CD39+ CD8+ T cell Absolute Count	rs111534725	10	98139264	T	G	0.7282	0.06583	0.0409	5.69e-28	3408	122.364
GCST90001672	CD39+ CD8+ T cell Absolute Count	rs17111341	10	97881031	C	T	0.6424	0.05263	0.0668	1.45e-33	3408	148.986
GCST90001672	CD39+ CD8+ T cell Absolute Count	rs12778797	10	96998688	C	T	0.2118	0.0271	0.3841	7.19e-15	3408	61.082
GCST90001675	CD28- CD127- CD25++ CD8+ T cell Absolute Count	rs17203563	6	32446459	A	G	0.1789	0.03263	0.2767	4.52e-08	3130	30.0598
GCST90001678	CD28- CD25++ CD8+ T cell Absolute Count	rs9269109	6	32443266	C	T	0.1597	0.02782	0.3593	1.04e-08	3130	32.953
GCST90001679	CD25++ CD8+ T cell %T cell	rs78667279	2	54957709	A	G	-0.7401	0.13	0.0096	1.37e-08	3162	32.4111
GCST90001679	CD25++ CD8+ T cell %T cell	rs61839660	10	6094697	T	C	0.3212	0.05805	0.0541	3.41e-08	3162	30.6159
GCST90001680	CD25++ CD8+ T cell %CD8+ T cell	rs72915529	2	54970478	A	G	-0.7447	0.1252	0.0103	3e-09	3162	35.3797
GCST90001681	CD25++ CD8+ T cell Absolute Count	rs78667279	2	54957709	A	G	-0.7492	0.1315	0.0096	1.32e-08	3130	32.4597
GCST90001681	CD25++ CD8+ T cell Absolute Count	rs2875404	3	76674553	T	C	-0.1537	0.02772	0.657	3.16e-08	3130	30.7441
GCST90001681	CD25++ CD8+ T cell Absolute Count	rs1403755	18	30263492	T	C	0.2696	0.04674	0.0864	8.82e-09	3130	33.2707
GCST90001684	CD127- CD8+ T cell Absolute Count	rs3130685	6	31206206	T	C	0.1905	0.03102	0.3449	9.17e-10	3371	37.7143
GCST90001686	CD28- CD8+ T cell %CD8+ T cell	rs7728865	5	59819941	A	G	-0.2169	0.03774	0.1019	9.95e-09	3440	33.0305
GCST90001686	CD28- CD8+ T cell %CD8+ T cell	rs6904669	6	31192796	G	A	-0.1458	0.02634	0.6414	3.34e-08	3440	30.6396
GCST90001686	CD28- CD8+ T cell %CD8+ T cell	rs4796089	17	33814758	C	T	-0.2034	0.03346	0.1343	1.35e-09	3440	36.953
GCST90001687	CD28- CD8+ T cell Absolute Count	rs36058358	6	32636282	A	G	-0.22	0.03784	0.2229	6.68e-09	3408	33.8021
GCST90001687	CD28- CD8+ T cell Absolute Count	rs3130685	6	31206206	T	C	0.1894	0.02987	0.3439	2.56e-10	3408	40.2059
GCST90001687	CD28- CD8+ T cell Absolute Count	rs4796089	17	33814758	C	T	-0.2103	0.03733	0.1339	1.9e-08	3408	31.7368
GCST90001688	CD28+ CD45RA+ CD8+ T cell %T cell	rs149023182	1	232754676	G	A	4.52	0.7897	0.0001	1.13e-08	3440	32.7607
GCST90001688	CD28+ CD45RA+ CD8+ T cell %T cell	rs142530179	1	62672889	G	A	3.783	0.6683	0.0001	1.62e-08	3440	32.0427
GCST90001688	CD28+ CD45RA+ CD8+ T cell %T cell	rs12755474	1	216352525	G	A	6.643	1.199	0.0001	3.22e-08	3440	30.6966
GCST90001688	CD28+ CD45RA+ CD8+ T cell %T cell	rs7583259	2	38921934	G	C	0.104	0.01759	0.502	3.71e-09	3440	34.9571
GCST90001688	CD28+ CD45RA+ CD8+ T cell %T cell	rs115077170	2	53872294	G	T	7.992	1.404	NA	1.37e-08	3440	32.4024
GCST90001688	CD28+ CD45RA+ CD8+ T cell %T cell	rs146985291	3	170169608	G	A	6.493	1.126	0.0001	8.69e-09	3440	33.2517
GCST90001688	CD28+ CD45RA+ CD8+ T cell %T cell	rs112471936	4	83970127	A	T	9.954	1.725	NA	8.55e-09	3440	33.2979
GCST90001688	CD28+ CD45RA+ CD8+ T cell %T cell	rs115218435	4	67836131	G	T	4.272	0.7543	0.0001	1.6e-08	3440	32.0756
GCST90001688	CD28+ CD45RA+ CD8+ T cell %T cell	rs76604940	4	31397782	C	A	3.867	0.6826	0.0001	1.59e-08	3440	32.0934
GCST90001688	CD28+ CD45RA+ CD8+ T cell %T cell	rs137858581	5	173002007	C	T	3.974	0.7251	0.0001	4.54e-08	3440	30.0372
GCST90001688	CD28+ CD45RA+ CD8+ T cell %T cell	rs116562707	6	31360602	G	A	0.4024	0.06819	0.0192	3.97e-09	3440	34.8237
GCST90001688	CD28+ CD45RA+ CD8+ T cell %T cell	rs116767883	6	24745313	T	C	9.1	1.583	NA	9.88e-09	3440	33.0462
GCST90001688	CD28+ CD45RA+ CD8+ T cell %T cell	rs117475733	6	148775706	T	C	1.818	0.2979	0.0004	1.17e-09	3440	37.2432
GCST90001688	CD28+ CD45RA+ CD8+ T cell %T cell	rs184082746	7	92791863	C	T	4.025	0.6399	0.0001	3.59e-10	3440	39.5647
GCST90001688	CD28+ CD45RA+ CD8+ T cell %T cell	rs112571466	7	111704231	G	A	3.787	0.6773	0.0001	2.44e-08	3440	31.2628
GCST90001688	CD28+ CD45RA+ CD8+ T cell %T cell	rs182236332	7	124954943	G	A	4.848	0.8097	0.0001	2.34e-09	3440	35.849
GCST90001688	CD28+ CD45RA+ CD8+ T cell %T cell	rs143498795	8	140342260	A	C	3.717	0.67	0.0001	3.11e-08	3440	30.7777
GCST90001688	CD28+ CD45RA+ CD8+ T cell %T cell	rs189717624	8	33736052	C	T	8.206	1.452	NA	1.73e-08	3440	31.9396
GCST90001688	CD28+ CD45RA+ CD8+ T cell %T cell	rs113447229	9	105346840	C	T	4.765	0.8459	0.0001	1.92e-08	3440	31.7313
GCST90001688	CD28+ CD45RA+ CD8+ T cell %T cell	rs192475369	9	33552507	T	A	5.704	1.002	0.0001	1.35e-08	3440	32.4059
GCST90001688	CD28+ CD45RA+ CD8+ T cell %T cell	rs142967914	9	12800264	C	G	3.794	0.6676	0.0001	1.44e-08	3440	32.297
GCST90001688	CD28+ CD45RA+ CD8+ T cell %T cell	rs76325389	9	122676137	G	A	4.877	0.8599	0.0001	1.53e-08	3440	32.1669
GCST90001688	CD28+ CD45RA+ CD8+ T cell %T cell	rs189801254	10	68336237	A	C	4.11	0.7256	0.0001	1.6e-08	3440	32.084
GCST90001688	CD28+ CD45RA+ CD8+ T cell %T cell	rs80194890	10	91332621	G	T	4.68	0.8111	0.0001	8.65e-09	3440	33.2922
GCST90001688	CD28+ CD45RA+ CD8+ T cell %T cell	rs117927481	12	49315200	A	G	3.783	0.6683	0.0001	1.63e-08	3440	32.0427
GCST90001688	CD28+ CD45RA+ CD8+ T cell %T cell	rs112258643	12	55672838	T	C	3.436	0.6021	0.0001	1.25e-08	3440	32.5663
GCST90001688	CD28+ CD45RA+ CD8+ T cell %T cell	rs118016388	12	28662288	C	T	7.82	1.424	NA	4.27e-08	3440	30.1574
GCST90001688	CD28+ CD45RA+ CD8+ T cell %T cell	rs116984539	13	22348885	T	C	8.74	1.55	NA	1.83e-08	3440	31.795
GCST90001688	CD28+ CD45RA+ CD8+ T cell %T cell	rs9592479	13	67157607	C	G	4.763	0.8417	0.0001	1.65e-08	3440	32.0219
GCST90001688	CD28+ CD45RA+ CD8+ T cell %T cell	rs58471414	14	28349764	G	T	3.833	0.6771	0.0001	1.63e-08	3440	32.0459
GCST90001688	CD28+ CD45RA+ CD8+ T cell %T cell	rs117494082	14	56862154	A	G	3.894	0.6914	0.0001	1.94e-08	3440	31.72
GCST90001688	CD28+ CD45RA+ CD8+ T cell %T cell	rs144591335	16	59010741	G	A	3.946	0.6967	0.0001	1.6e-08	3440	32.0791
GCST90001688	CD28+ CD45RA+ CD8+ T cell %T cell	rs111283043	16	79205197	C	A	4.463	0.7922	0.0001	1.9e-08	3440	31.7383
GCST90001688	CD28+ CD45RA+ CD8+ T cell %T cell	rs146073003	17	11512358	T	C	7.599	1.346	NA	1.8e-08	3440	31.873
GCST90001688	CD28+ CD45RA+ CD8+ T cell %T cell	rs77935824	18	68968361	G	A	3.755	0.6644	0.0001	1.72e-08	3440	31.9419
GCST90001688	CD28+ CD45RA+ CD8+ T cell %T cell	rs188748536	19	8271140	C	T	13.7	2.197	NA	5.06e-10	3440	38.8849
GCST90001688	CD28+ CD45RA+ CD8+ T cell %T cell	rs142208889	19	51829114	T	C	3.814	0.6612	0.0001	8.68e-09	3440	33.2733
GCST90001688	CD28+ CD45RA+ CD8+ T cell %T cell	rs145827119	20	57132122	T	C	4.893	0.8386	0.0001	5.91e-09	3440	34.044
GCST90001688	CD28+ CD45RA+ CD8+ T cell %T cell	rs149926070	21	41143748	A	G	3.533	0.6368	0.0001	3.12e-08	3440	30.7809
GCST90001689	CD28+ CD45RA+ CD8+ T cell %CD8+ T cell	rs17583875	1	197924770	A	G	0.9979	0.1731	0.0029	8.82e-09	3440	33.2338
GCST90001690	CD28+ CD45RA+ CD8+ T cell Absolute Count	rs11896593	2	38925155	C	G	0.1051	0.01838	0.3706	1.17e-08	3408	32.6975
GCST90001690	CD28+ CD45RA+ CD8+ T cell Absolute Count	rs3131627	6	31415065	G	A	0.1259	0.021	0.5109	2.27e-09	3408	35.9429
GCST90001690	CD28+ CD45RA+ CD8+ T cell Absolute Count	rs12901644	15	36456429	T	C	-0.1685	0.03056	0.0929	3.8e-08	3408	30.4014
GCST90001691	CD28+ CD45RA- CD8+ T cell %T cell	rs17583875	1	197924770	A	G	-2.154	0.2288	0.0029	8.6e-21	3440	88.6297
GCST90001691	CD28+ CD45RA- CD8+ T cell %T cell	rs60220946	1	193505625	T	C	-0.5154	0.0867	0.0212	3.04e-09	3440	35.3387
GCST90001691	CD28+ CD45RA- CD8+ T cell %T cell	rs116794175	1	194010208	C	T	-1.073	0.1963	0.0042	4.99e-08	3440	29.8785
GCST90001692	CD28+ CD45RA- CD8+ T cell %CD8+ T cell	rs11579717	1	199999121	A	G	-1.249	0.188	0.0044	3.55e-11	3440	44.1376
GCST90001692	CD28+ CD45RA- CD8+ T cell %CD8+ T cell	rs146620586	1	198524264	T	G	-2.596	0.2832	0.0032	8.26e-20	3440	84.0278
GCST90001692	CD28+ CD45RA- CD8+ T cell %CD8+ T cell	rs4368632	4	78946913	C	G	0.1446	0.0259	0.623	2.58e-08	3440	31.17
GCST90001692	CD28+ CD45RA- CD8+ T cell %CD8+ T cell	rs9271513	6	32589523	G	C	-0.2338	0.03453	0.7833	1.48e-11	3440	45.8454
GCST90001692	CD28+ CD45RA- CD8+ T cell %CD8+ T cell	rs1051488	6	31322911	T	C	0.2395	0.03338	0.7693	8.82e-13	3440	51.48
GCST90001693	CD28+ CD45RA- CD8+ T cell Absolute Count	rs113435341	1	198151688	G	A	-2.048	0.2256	0.0032	1.83e-19	3408	82.4103
GCST90001693	CD28+ CD45RA- CD8+ T cell Absolute Count	rs11579717	1	199999121	A	G	-1.253	0.1905	0.0044	5.53e-11	3408	43.2626
GCST90001694	CD28- CD4-CD8- T cell %T cell	rs6755452	2	87035076	G	T	0.2159	0.03275	0.189	5e-11	3440	43.4593
GCST90001694	CD28- CD4-CD8- T cell %T cell	rs139249541	6	102294761	G	A	0.4291	0.07557	0.0312	1.48e-08	3440	32.2417
GCST90001694	CD28- CD4-CD8- T cell %T cell	rs9896155	17	33794697	G	A	0.1701	0.02733	0.6741	5.51e-10	3440	38.7373
GCST90001695	CD45RA- CD28- CD8+ T cell Absolute Count	rs55881385	1	34724192	T	G	721.2	91.57	0.0001	4.5e-15	3408	62.0305
GCST90001695	CD45RA- CD28- CD8+ T cell Absolute Count	rs144571871	1	65133062	G	A	725.9	100.6	0.0001	6.76e-13	3408	52.0664
GCST90001695	CD45RA- CD28- CD8+ T cell Absolute Count	rs61772921	1	80897562	C	T	644.1	106	0.0001	1.37e-09	3408	36.9228
GCST90001695	CD45RA- CD28- CD8+ T cell Absolute Count	rs76595423	1	102745011	G	T	147.3	23.48	0.0035	3.93e-10	3408	39.3559
GCST90001695	CD45RA- CD28- CD8+ T cell Absolute Count	rs149124296	1	213124992	C	G	307.6	55.58	0.0006	3.35e-08	3408	30.6292
GCST90001695	CD45RA- CD28- CD8+ T cell Absolute Count	rs111978771	1	21025910	C	T	123.8	19.64	0.0043	3.21e-10	3408	39.7336
GCST90001695	CD45RA- CD28- CD8+ T cell Absolute Count	rs150650566	1	83046200	C	A	530.8	58.46	0.0004	1.81e-19	3408	82.4412
GCST90001695	CD45RA- CD28- CD8+ T cell Absolute Count	rs114507999	1	21892266	A	G	176.7	29.35	0.0022	1.92e-09	3408	36.2457
GCST90001695	CD45RA- CD28- CD8+ T cell Absolute Count	rs138010330	1	161526187	T	C	111	19.7	0.0048	1.89e-08	3408	31.7478
GCST90001695	CD45RA- CD28- CD8+ T cell Absolute Count	rs140963286	1	24640467	T	C	760.9	100.5	0.0001	4.68e-14	3408	57.3222
GCST90001695	CD45RA- CD28- CD8+ T cell Absolute Count	rs138829583	1	79094990	A	G	463.8	58.31	0.0004	2.46e-15	3408	63.2667
GCST90001695	CD45RA- CD28- CD8+ T cell Absolute Count	rs148620542	1	178035728	T	A	358.6	51.64	0.0006	4.54e-12	3408	48.2223
GCST90001695	CD45RA- CD28- CD8+ T cell Absolute Count	rs76732756	1	221000197	A	G	187	33.11	0.0016	1.74e-08	3408	31.8981
GCST90001695	CD45RA- CD28- CD8+ T cell Absolute Count	rs151321252	1	1184085	A	G	995.8	170.5	NA	5.71e-09	3408	34.1111
GCST90001695	CD45RA- CD28- CD8+ T cell Absolute Count	rs182784388	1	18635367	T	G	328.7	56.2	0.0006	5.4e-09	3408	34.2079
GCST90001695	CD45RA- CD28- CD8+ T cell Absolute Count	rs35535633	1	158881422	T	A	1852	285.4	NA	9.83e-11	3408	42.1089
GCST90001695	CD45RA- CD28- CD8+ T cell Absolute Count	rs78656354	1	166905650	A	G	263.3	37.24	0.0013	1.89e-12	3408	49.9899
GCST90001695	CD45RA- CD28- CD8+ T cell Absolute Count	rs75828981	2	144233823	A	G	283	46.74	0.0007	1.55e-09	3408	36.6603
GCST90001695	CD45RA- CD28- CD8+ T cell Absolute Count	rs144711723	2	145836600	T	C	429	74.81	0.0003	1.06e-08	3408	32.8848
GCST90001695	CD45RA- CD28- CD8+ T cell Absolute Count	rs72815709	2	80415786	C	T	185.1	26.88	0.0022	6.76e-12	3408	47.4192
GCST90001695	CD45RA- CD28- CD8+ T cell Absolute Count	rs138962348	2	146534594	C	T	259.1	45.06	0.0007	9.7e-09	3408	33.0638
GCST90001695	CD45RA- CD28- CD8+ T cell Absolute Count	rs74932477	2	229222112	A	G	405.6	61.74	0.0004	5.84e-11	3408	43.1581
GCST90001695	CD45RA- CD28- CD8+ T cell Absolute Count	rs138799468	2	9441279	T	C	791.9	98.43	0.0001	1.17e-15	3408	64.727
GCST90001695	CD45RA- CD28- CD8+ T cell Absolute Count	rs72929459	2	200181613	T	C	485.7	72.98	0.0003	3.29e-11	3408	44.2923
GCST90001695	CD45RA- CD28- CD8+ T cell Absolute Count	rs58905133	2	38887964	G	A	20.08	2.814	0.3526	1.18e-12	3408	50.9189
GCST90001695	CD45RA- CD28- CD8+ T cell Absolute Count	rs151288286	2	106552757	A	T	521.2	71.33	0.0004	3.4e-13	3408	53.3905
GCST90001695	CD45RA- CD28- CD8+ T cell Absolute Count	rs115954619	2	174896997	A	G	213	36.73	0.0015	7.23e-09	3408	33.6293
GCST90001695	CD45RA- CD28- CD8+ T cell Absolute Count	rs12464465	2	176542288	A	G	189.7	34.49	0.0015	4.09e-08	3408	30.2516
GCST90001695	CD45RA- CD28- CD8+ T cell Absolute Count	rs114763811	2	191319109	A	C	979.6	163.9	0.0001	2.52e-09	3408	35.7223
GCST90001695	CD45RA- CD28- CD8+ T cell Absolute Count	rs137978465	2	228411157	A	G	641.1	67.08	0.0004	2.24e-21	3408	91.3409
GCST90001695	CD45RA- CD28- CD8+ T cell Absolute Count	rs112839187	2	238422350	A	G	444.1	76.59	0.0003	7.31e-09	3408	33.6215
GCST90001695	CD45RA- CD28- CD8+ T cell Absolute Count	rs139772031	3	10035985	G	T	550.9	98.17	0.0001	2.17e-08	3408	31.4911
GCST90001695	CD45RA- CD28- CD8+ T cell Absolute Count	rs148658406	3	153311399	T	C	751.4	100.1	0.0001	7.82e-14	3408	56.3474
GCST90001695	CD45RA- CD28- CD8+ T cell Absolute Count	rs149994650	3	18550864	A	C	473.4	81.22	0.0003	6.1e-09	3408	33.9727
GCST90001695	CD45RA- CD28- CD8+ T cell Absolute Count	rs115879183	3	194347376	G	A	281.9	45.23	0.0009	5.1e-10	3408	38.8452
GCST90001695	CD45RA- CD28- CD8+ T cell Absolute Count	rs141023610	3	15790899	A	G	556.4	84.21	0.0004	4.51e-11	3408	43.6563
GCST90001695	CD45RA- CD28- CD8+ T cell Absolute Count	rs36139379	3	66271298	A	C	347.1	48.19	0.0009	7.22e-13	3408	51.8795
GCST90001695	CD45RA- CD28- CD8+ T cell Absolute Count	rs16864501	3	152385976	A	G	760.5	100.6	0.0001	5.25e-14	3408	57.1482
GCST90001695	CD45RA- CD28- CD8+ T cell Absolute Count	rs79489889	3	39505173	A	G	239.7	42.01	0.001	1.26e-08	3408	32.556
GCST90001695	CD45RA- CD28- CD8+ T cell Absolute Count	rs62409210	4	25412773	A	G	610.4	106.6	0.0001	1.11e-08	3408	32.788
GCST90001695	CD45RA- CD28- CD8+ T cell Absolute Count	rs77152285	4	93935039	G	A	285.1	50.77	0.0006	2.11e-08	3408	31.5341
GCST90001695	CD45RA- CD28- CD8+ T cell Absolute Count	rs55830085	4	106862213	T	C	548.7	98.8	0.0004	3.01e-08	3408	30.843
GCST90001695	CD45RA- CD28- CD8+ T cell Absolute Count	rs183382760	4	116470715	C	A	1005	130	0.0003	1.39e-14	3408	59.7648
GCST90001695	CD45RA- CD28- CD8+ T cell Absolute Count	rs140311178	4	8174723	T	C	142.3	22.5	0.0037	2.87e-10	3408	39.9986
GCST90001695	CD45RA- CD28- CD8+ T cell Absolute Count	rs79870119	4	64142694	A	G	397.6	71.92	0.0004	3.5e-08	3408	30.5628
GCST90001695	CD45RA- CD28- CD8+ T cell Absolute Count	rs192553272	4	114347303	T	C	293.3	48.87	0.0007	2.16e-09	3408	36.0196
GCST90001695	CD45RA- CD28- CD8+ T cell Absolute Count	rs76506268	4	187981624	G	A	154.5	22.53	0.0032	8.23e-12	3408	47.0256
GCST90001695	CD45RA- CD28- CD8+ T cell Absolute Count	rs59951086	4	187679105	C	A	347.8	56.2	0.0006	6.81e-10	3408	38.2989
GCST90001695	CD45RA- CD28- CD8+ T cell Absolute Count	rs148799115	4	45244488	C	A	55.39	9.959	0.0175	2.87e-08	3408	30.9337
GCST90001695	CD45RA- CD28- CD8+ T cell Absolute Count	rs116581718	5	29413612	C	T	384.3	58.05	0.0006	4.14e-11	3408	43.8265
GCST90001695	CD45RA- CD28- CD8+ T cell Absolute Count	rs76343453	5	81353920	C	T	224.8	32.07	0.0018	2.83e-12	3408	49.1354
GCST90001695	CD45RA- CD28- CD8+ T cell Absolute Count	rs114216104	5	140131486	T	C	591	96.85	0.0001	1.16e-09	3408	37.2371
GCST90001695	CD45RA- CD28- CD8+ T cell Absolute Count	rs115546994	5	159062854	T	A	383.2	58.71	0.0004	7.72e-11	3408	42.6017
GCST90001695	CD45RA- CD28- CD8+ T cell Absolute Count	rs62369101	5	97959184	A	G	251.6	42.22	0.001	2.78e-09	3408	35.5128
GCST90001695	CD45RA- CD28- CD8+ T cell Absolute Count	rs115379408	6	18617129	A	G	450.6	77.86	0.0003	7.79e-09	3408	33.493
GCST90001695	CD45RA- CD28- CD8+ T cell Absolute Count	rs17212021	6	32637474	C	T	-22.92	4.094	0.2372	2.31e-08	3408	31.3425
GCST90001695	CD45RA- CD28- CD8+ T cell Absolute Count	rs58860560	6	79460848	A	C	404.2	71.96	0.0003	2.09e-08	3408	31.5508
GCST90001695	CD45RA- CD28- CD8+ T cell Absolute Count	rs74651043	6	24233134	T	A	419.1	73.98	0.0003	1.6e-08	3408	32.0927
GCST90001695	CD45RA- CD28- CD8+ T cell Absolute Count	rs114801643	6	66316172	A	C	436	75.02	0.0003	6.72e-09	3408	33.7768
GCST90001695	CD45RA- CD28- CD8+ T cell Absolute Count	rs147385696	6	143880059	G	C	326.5	55.73	0.0006	5.13e-09	3408	34.3232
GCST90001695	CD45RA- CD28- CD8+ T cell Absolute Count	rs80347872	6	562203	A	G	1621	252.5	NA	1.55e-10	3408	41.2139
GCST90001695	CD45RA- CD28- CD8+ T cell Absolute Count	rs78939697	6	67374008	C	A	74.28	11.52	0.0125	1.29e-10	3408	41.5756
GCST90001695	CD45RA- CD28- CD8+ T cell Absolute Count	rs145613913	6	70855865	A	G	281.9	47.31	0.0009	2.8e-09	3408	35.5046
GCST90001695	CD45RA- CD28- CD8+ T cell Absolute Count	rs145336406	6	78745175	T	C	148.2	25.16	0.0026	4.22e-09	3408	34.6957
GCST90001695	CD45RA- CD28- CD8+ T cell Absolute Count	rs149957527	6	52375282	A	G	913.1	98.95	0.0001	4.71e-20	3408	85.154
GCST90001695	CD45RA- CD28- CD8+ T cell Absolute Count	rs115485721	6	65783601	A	T	69.53	11.54	0.0139	1.87e-09	3408	36.3022
GCST90001695	CD45RA- CD28- CD8+ T cell Absolute Count	rs187115825	6	382181	A	G	389.5	63.7	0.0006	1.08e-09	3408	37.3883
GCST90001695	CD45RA- CD28- CD8+ T cell Absolute Count	rs130071	6	31116210	A	G	22.81	3.563	0.2188	1.74e-10	3408	40.9844
GCST90001695	CD45RA- CD28- CD8+ T cell Absolute Count	rs112857714	6	148462118	T	C	286.9	45.35	0.0009	2.84e-10	3408	40.0227
GCST90001695	CD45RA- CD28- CD8+ T cell Absolute Count	rs79647440	7	142438302	T	C	521.4	86.78	0.0004	2.08e-09	3408	36.0996
GCST90001695	CD45RA- CD28- CD8+ T cell Absolute Count	rs185778924	7	148905542	A	G	332.4	56.32	0.0006	3.92e-09	3408	34.8335
GCST90001695	CD45RA- CD28- CD8+ T cell Absolute Count	rs140112233	7	115835641	C	G	887.7	146	0.0001	1.33e-09	3408	36.9681
GCST90001695	CD45RA- CD28- CD8+ T cell Absolute Count	rs77164608	7	21673701	A	G	379.6	61.08	0.0006	5.76e-10	3408	38.6237
GCST90001695	CD45RA- CD28- CD8+ T cell Absolute Count	rs34592474	7	57279055	C	T	256.7	45.57	0.0009	1.91e-08	3408	31.7317
GCST90001695	CD45RA- CD28- CD8+ T cell Absolute Count	rs143845801	7	84434549	C	G	271.2	48.48	0.0007	2.39e-08	3408	31.2935
GCST90001695	CD45RA- CD28- CD8+ T cell Absolute Count	rs138358136	7	194075	T	A	726.8	82.02	0.0003	1.26e-18	3408	78.5218
GCST90001695	CD45RA- CD28- CD8+ T cell Absolute Count	rs142522853	7	1084031	T	C	595.1	71.5	0.0003	1.22e-16	3408	69.2736
GCST90001695	CD45RA- CD28- CD8+ T cell Absolute Count	rs117469911	7	79791344	A	C	132.8	20.58	0.0035	1.24e-10	3408	41.6395
GCST90001695	CD45RA- CD28- CD8+ T cell Absolute Count	rs143825022	8	28561116	T	C	251.2	41.16	0.001	1.15e-09	3408	37.2468
GCST90001695	CD45RA- CD28- CD8+ T cell Absolute Count	rs72728362	8	127054086	C	T	375.7	59.27	0.0007	2.64e-10	3408	40.1802
GCST90001695	CD45RA- CD28- CD8+ T cell Absolute Count	rs62488802	8	7162695	T	C	591.6	84.77	0.0003	3.56e-12	3408	48.7048
GCST90001695	CD45RA- CD28- CD8+ T cell Absolute Count	rs59236867	8	42077996	C	T	178.9	27.52	0.0023	9.07e-11	3408	42.2594
GCST90001695	CD45RA- CD28- CD8+ T cell Absolute Count	rs117271894	8	112881674	A	G	192.8	34.06	0.0022	1.63e-08	3408	32.0424
GCST90001695	CD45RA- CD28- CD8+ T cell Absolute Count	rs116959045	8	53929771	G	T	172.7	28.26	0.0022	1.12e-09	3408	37.3457
GCST90001695	CD45RA- CD28- CD8+ T cell Absolute Count	rs62513410	8	142607179	A	G	75.05	12.99	0.0098	8.29e-09	3408	33.3798
GCST90001695	CD45RA- CD28- CD8+ T cell Absolute Count	rs117196114	9	83853182	A	G	201.5	32.14	0.0018	4.11e-10	3408	39.306
GCST90001695	CD45RA- CD28- CD8+ T cell Absolute Count	rs151120803	9	96711406	A	G	402.2	60.78	0.0004	4.24e-11	3408	43.7888
GCST90001695	CD45RA- CD28- CD8+ T cell Absolute Count	rs34609592	9	136915695	A	G	420	71.13	0.0003	3.87e-09	3408	34.8653
GCST90001695	CD45RA- CD28- CD8+ T cell Absolute Count	rs79407975	10	28109090	A	C	389.2	70.79	0.0003	4.14e-08	3408	30.2275
GCST90001695	CD45RA- CD28- CD8+ T cell Absolute Count	rs45507192	10	21304171	A	G	416.6	74.65	0.0003	2.58e-08	3408	31.1443
GCST90001695	CD45RA- CD28- CD8+ T cell Absolute Count	rs61864030	10	133431823	C	T	284.3	51.52	0.0006	3.69e-08	3408	30.451
GCST90001695	CD45RA- CD28- CD8+ T cell Absolute Count	rs189683893	10	89153882	A	C	138.5	21.65	0.0037	1.8e-10	3408	40.9245
GCST90001695	CD45RA- CD28- CD8+ T cell Absolute Count	rs200097087	11	33958122	C	A	1076	135.9	NA	3.27e-15	3408	62.6882
GCST90001695	CD45RA- CD28- CD8+ T cell Absolute Count	rs111417549	11	36584481	T	C	303.3	53.88	0.0006	1.95e-08	3408	31.6876
GCST90001695	CD45RA- CD28- CD8+ T cell Absolute Count	rs17676161	11	65259911	C	G	216.7	36.18	0.0013	2.33e-09	3408	35.8741
GCST90001695	CD45RA- CD28- CD8+ T cell Absolute Count	rs117413806	11	16290338	C	T	364.8	66.04	0.0004	3.57e-08	3408	30.5137
GCST90001695	CD45RA- CD28- CD8+ T cell Absolute Count	rs117431224	11	44356396	G	A	385.7	68.87	0.0004	2.31e-08	3408	31.3646
GCST90001695	CD45RA- CD28- CD8+ T cell Absolute Count	rs141656121	11	91872187	T	A	754.3	103.6	0.0001	4.02e-13	3408	53.0113
GCST90001695	CD45RA- CD28- CD8+ T cell Absolute Count	rs150427323	11	118189351	A	G	352.4	49.32	0.0007	1.09e-12	3408	51.0535
GCST90001695	CD45RA- CD28- CD8+ T cell Absolute Count	rs144993401	12	38374287	A	G	1279	227.4	NA	2.03e-08	3408	31.6344
GCST90001695	CD45RA- CD28- CD8+ T cell Absolute Count	rs74603821	12	101714936	C	A	591.3	99.63	0.0001	3.23e-09	3408	35.2237
GCST90001695	CD45RA- CD28- CD8+ T cell Absolute Count	rs17212998	12	13243168	G	A	101.4	18.3	0.0053	3.25e-08	3408	30.7025
GCST90001695	CD45RA- CD28- CD8+ T cell Absolute Count	rs189825578	12	31755564	T	A	1394	231	NA	1.75e-09	3408	36.4168
GCST90001695	CD45RA- CD28- CD8+ T cell Absolute Count	rs117785622	12	132283582	T	G	232.5	42.11	0.001	3.63e-08	3408	30.4842
GCST90001695	CD45RA- CD28- CD8+ T cell Absolute Count	rs34499829	12	734001	A	G	308	49.26	0.0007	4.56e-10	3408	39.0942
GCST90001695	CD45RA- CD28- CD8+ T cell Absolute Count	rs61908026	12	2808166	C	G	370	67.38	0.0004	4.28e-08	3408	30.1538
GCST90001695	CD45RA- CD28- CD8+ T cell Absolute Count	rs142911819	12	114081812	A	G	320.2	56.32	0.0006	1.42e-08	3408	32.3234
GCST90001695	CD45RA- CD28- CD8+ T cell Absolute Count	rs142304851	12	8226206	A	G	388.9	64.01	0.0006	1.37e-09	3408	36.9131
GCST90001695	CD45RA- CD28- CD8+ T cell Absolute Count	rs139457426	12	47679643	T	C	71.36	10.98	0.0147	9.24e-11	3408	42.2382
GCST90001695	CD45RA- CD28- CD8+ T cell Absolute Count	rs74902462	12	59066617	T	C	123.2	21.68	0.004	1.42e-08	3408	32.2926
GCST90001695	CD45RA- CD28- CD8+ T cell Absolute Count	rs142470414	13	73498369	T	C	259.6	43.23	0.0009	2.11e-09	3408	36.0611
GCST90001695	CD45RA- CD28- CD8+ T cell Absolute Count	rs80012883	13	94341740	T	G	368.8	66.09	0.0004	2.59e-08	3408	31.1394
GCST90001695	CD45RA- CD28- CD8+ T cell Absolute Count	rs113819655	13	100586942	T	C	442.7	63.56	0.0004	3.9e-12	3408	48.5122
GCST90001695	CD45RA- CD28- CD8+ T cell Absolute Count	rs117048727	13	44264686	T	C	368.8	66.09	0.0004	2.59e-08	3408	31.1394
GCST90001695	CD45RA- CD28- CD8+ T cell Absolute Count	rs80142250	13	110903174	T	C	128.8	22.13	0.0034	6.54e-09	3408	33.8742
GCST90001695	CD45RA- CD28- CD8+ T cell Absolute Count	rs150383571	14	43151367	C	T	61.29	11.2	0.0141	4.77e-08	3408	29.9463
GCST90001695	CD45RA- CD28- CD8+ T cell Absolute Count	rs78823021	14	44303945	A	C	539.4	93.85	0.0001	9.83e-09	3408	33.0334
GCST90001695	CD45RA- CD28- CD8+ T cell Absolute Count	rs77243672	14	76846837	G	T	109	15.71	0.0072	4.64e-12	3408	48.1394
GCST90001695	CD45RA- CD28- CD8+ T cell Absolute Count	rs111953852	14	84194540	G	A	137.6	24.38	0.0025	1.82e-08	3408	31.8544
GCST90001695	CD45RA- CD28- CD8+ T cell Absolute Count	rs61988500	14	86640070	C	T	296.2	50.18	0.0007	3.93e-09	3408	34.8425
GCST90001695	CD45RA- CD28- CD8+ T cell Absolute Count	rs79888820	15	96888705	C	T	514.7	82.05	0.0003	3.97e-10	3408	39.3506
GCST90001695	CD45RA- CD28- CD8+ T cell Absolute Count	rs112568609	15	27818525	T	C	87.63	15.24	0.0076	9.6e-09	3408	33.0625
GCST90001695	CD45RA- CD28- CD8+ T cell Absolute Count	rs62021713	15	50365389	T	C	1065	176.6	0.0001	1.78e-09	3408	36.3679
GCST90001695	CD45RA- CD28- CD8+ T cell Absolute Count	rs146940094	15	94946993	T	G	285.3	47.21	0.0007	1.66e-09	3408	36.5204
GCST90001695	CD45RA- CD28- CD8+ T cell Absolute Count	rs75884646	15	95776793	A	G	186.4	27.77	0.0022	2.26e-11	3408	45.0547
GCST90001695	CD45RA- CD28- CD8+ T cell Absolute Count	rs186595909	15	78554710	A	G	402.2	71.9	0.0003	2.39e-08	3408	31.2915
GCST90001695	CD45RA- CD28- CD8+ T cell Absolute Count	rs140134394	16	17341866	C	T	151.8	24.76	0.0028	9.76e-10	3408	37.5874
GCST90001695	CD45RA- CD28- CD8+ T cell Absolute Count	rs2615702	16	81462243	T	C	-397.5	42.74	0.9991	2.4e-20	3408	86.4978
GCST90001695	CD45RA- CD28- CD8+ T cell Absolute Count	rs117804407	16	5944116	G	A	2185	391	NA	2.46e-08	3408	31.2284
GCST90001695	CD45RA- CD28- CD8+ T cell Absolute Count	rs192302673	16	85685140	T	C	317.4	43.13	0.0009	2.34e-13	3408	54.157
GCST90001695	CD45RA- CD28- CD8+ T cell Absolute Count	rs117262195	16	5991815	T	C	270.5	39.98	0.0013	1.55e-11	3408	45.7772
GCST90001695	CD45RA- CD28- CD8+ T cell Absolute Count	rs62033204	16	17388418	A	T	195.7	35.46	0.0015	3.69e-08	3408	30.4582
GCST90001695	CD45RA- CD28- CD8+ T cell Absolute Count	rs150856260	16	26527473	T	C	337.2	53.66	0.0007	3.73e-10	3408	39.4888
GCST90001695	CD45RA- CD28- CD8+ T cell Absolute Count	rs147802671	16	32022251	T	G	564.5	94.08	0.0003	2.18e-09	3408	36.0026
GCST90001695	CD45RA- CD28- CD8+ T cell Absolute Count	rs188394601	16	70343845	G	T	654.7	114.1	0.0003	1.06e-08	3408	32.9241
GCST90001695	CD45RA- CD28- CD8+ T cell Absolute Count	rs149716976	16	75062625	G	A	118.8	16.87	0.0057	2.27e-12	3408	49.591
GCST90001695	CD45RA- CD28- CD8+ T cell Absolute Count	rs116941636	16	79757046	A	G	210.2	30.1	0.0019	3.44e-12	3408	48.7677
GCST90001695	CD45RA- CD28- CD8+ T cell Absolute Count	rs140605634	16	68607748	T	C	161.7	26.59	0.0025	1.33e-09	3408	36.9814
GCST90001695	CD45RA- CD28- CD8+ T cell Absolute Count	rs151237482	16	78214566	C	A	416.3	43.68	0.0009	2.82e-21	3408	90.8338
GCST90001695	CD45RA- CD28- CD8+ T cell Absolute Count	rs72847598	17	71902183	C	T	319.5	53.02	0.0006	1.87e-09	3408	36.313
GCST90001695	CD45RA- CD28- CD8+ T cell Absolute Count	rs146164275	17	76005958	G	A	262.3	44.92	0.0009	5.71e-09	3408	34.0971
GCST90001695	CD45RA- CD28- CD8+ T cell Absolute Count	rs116876186	17	16446446	C	T	647.9	98.9	0.0001	6.57e-11	3408	42.9164
GCST90001695	CD45RA- CD28- CD8+ T cell Absolute Count	rs75346347	18	7862061	T	C	88.88	15.94	0.0073	2.66e-08	3408	31.0908
GCST90001695	CD45RA- CD28- CD8+ T cell Absolute Count	rs151145927	18	38375388	A	G	613.8	90.65	0.0001	1.5e-11	3408	45.8478
GCST90001695	CD45RA- CD28- CD8+ T cell Absolute Count	rs148362510	18	3267975	C	G	363.2	60.02	0.0004	1.59e-09	3408	36.6184
GCST90001695	CD45RA- CD28- CD8+ T cell Absolute Count	rs75420474	18	39828718	C	T	538.9	73.99	0.0003	4.03e-13	3408	53.0482
GCST90001695	CD45RA- CD28- CD8+ T cell Absolute Count	rs112362737	19	24522507	G	T	278.5	40.8	0.0012	1.04e-11	3408	46.594
GCST90001695	CD45RA- CD28- CD8+ T cell Absolute Count	rs117428784	19	43422957	A	C	472.2	70.2	0.0004	2.03e-11	3408	45.2457
GCST90001695	CD45RA- CD28- CD8+ T cell Absolute Count	rs62531041	19	48379346	T	C	351.9	58.23	0.0006	1.68e-09	3408	36.5212
GCST90001695	CD45RA- CD28- CD8+ T cell Absolute Count	rs13044559	20	36073660	A	G	1678	304.6	NA	3.88e-08	3408	30.3476
GCST90001695	CD45RA- CD28- CD8+ T cell Absolute Count	rs77937827	20	20799344	C	T	358.8	56.41	0.0004	2.28e-10	3408	40.4569
GCST90001695	CD45RA- CD28- CD8+ T cell Absolute Count	rs117036387	20	3521072	G	A	84.27	15.32	0.0075	4.04e-08	3408	30.2572
GCST90001695	CD45RA- CD28- CD8+ T cell Absolute Count	rs56067013	20	46616280	T	A	-294.6	50.73	0.9994	6.96e-09	3408	33.7237
GCST90001695	CD45RA- CD28- CD8+ T cell Absolute Count	rs41276984	20	37580670	G	C	285.3	39.59	0.0012	7.09e-13	3408	51.9317
GCST90001695	CD45RA- CD28- CD8+ T cell Absolute Count	rs117514047	21	26316207	C	A	462.3	82.97	0.0003	2.71e-08	3408	31.046
GCST90001695	CD45RA- CD28- CD8+ T cell Absolute Count	rs113432575	21	30128360	T	C	345.8	57.03	0.0006	1.48e-09	3408	36.7657
GCST90001696	CD45RA- CD28- CD8+ T cell %CD8+ T cell	rs58905133	2	38887964	G	A	3.541	0.3183	0.3523	2.91e-28	3425	123.76
GCST90001696	CD45RA- CD28- CD8+ T cell %CD8+ T cell	rs72815709	2	80415786	C	T	18.44	3.073	0.0022	2.16e-09	3425	36.0078
GCST90001696	CD45RA- CD28- CD8+ T cell %CD8+ T cell	rs450175	2	38400812	C	A	-1.704	0.3071	0.541	3.08e-08	3425	30.7879
GCST90001696	CD45RA- CD28- CD8+ T cell %CD8+ T cell	rs114135956	2	8930530	C	T	53.93	8.721	0.0003	6.98e-10	3425	38.2409
GCST90001696	CD45RA- CD28- CD8+ T cell %CD8+ T cell	rs130071	6	31116210	A	G	2.545	0.4129	0.2185	7.93e-10	3425	37.9914
GCST90001696	CD45RA- CD28- CD8+ T cell %CD8+ T cell	rs1736913	6	29704400	C	T	2.095	0.3672	0.6474	1.26e-08	3425	32.5509
GCST90001696	CD45RA- CD28- CD8+ T cell %CD8+ T cell	rs17212021	6	32637474	C	T	-2.715	0.473	0.2372	1.03e-08	3425	32.9471
GCST90001696	CD45RA- CD28- CD8+ T cell %CD8+ T cell	rs742867	14	68217724	T	C	14.88	2.692	0.0029	3.49e-08	3425	30.5531
GCST90001696	CD45RA- CD28- CD8+ T cell %CD8+ T cell	rs140385926	15	69903187	G	A	28.75	5.206	0.0009	3.59e-08	3425	30.4977
GCST90001696	CD45RA- CD28- CD8+ T cell %CD8+ T cell	rs190312656	16	81625215	A	G	26.32	4.629	0.001	1.42e-08	3425	32.3294
GCST90001697	CD45RA- CD28- CD8+ T cell %T cell	rs55971473	1	117061778	T	C	11.36	1.879	0.001	1.67e-09	3425	36.5513
GCST90001697	CD45RA- CD28- CD8+ T cell %T cell	rs61772921	1	80897562	C	T	31.35	4.91	0.0001	1.95e-10	3425	40.7673
GCST90001697	CD45RA- CD28- CD8+ T cell %T cell	rs55881385	1	34724192	T	G	25.81	4.27	0.0001	1.66e-09	3425	36.5359
GCST90001697	CD45RA- CD28- CD8+ T cell %T cell	rs115954619	2	174896997	A	G	9.757	1.738	0.0015	2.15e-08	3425	31.5161
GCST90001697	CD45RA- CD28- CD8+ T cell %T cell	rs114763811	2	191319109	A	C	47.98	7.59	0.0001	2.92e-10	3425	39.9611
GCST90001697	CD45RA- CD28- CD8+ T cell %T cell	rs58905133	2	38887964	G	A	1.152	0.1309	0.3523	2.08e-18	3425	77.4508
GCST90001697	CD45RA- CD28- CD8+ T cell %T cell	rs114135956	2	8930530	C	T	32	3.541	0.0003	2.61e-19	3425	81.6673
GCST90001697	CD45RA- CD28- CD8+ T cell %T cell	rs190272290	2	9944052	A	G	24.63	3.673	0.0003	2.34e-11	3425	44.9663
GCST90001697	CD45RA- CD28- CD8+ T cell %T cell	rs150146567	2	12784208	A	T	8.79	1.394	0.0019	3.28e-10	3425	39.7605
GCST90001697	CD45RA- CD28- CD8+ T cell %T cell	rs79190516	2	151197759	G	T	10.56	1.865	0.0012	1.64e-08	3425	32.0605
GCST90001697	CD45RA- CD28- CD8+ T cell %T cell	rs149994650	3	18550864	A	C	22.84	3.766	0.0003	1.47e-09	3425	36.7817
GCST90001697	CD45RA- CD28- CD8+ T cell %T cell	rs62409210	4	25412773	A	G	29.68	4.936	0.0001	2.03e-09	3425	36.1558
GCST90001697	CD45RA- CD28- CD8+ T cell %T cell	rs76506268	4	187981624	G	A	6.353	1.049	0.0032	1.52e-09	3425	36.6781
GCST90001697	CD45RA- CD28- CD8+ T cell %T cell	rs12656604	5	72679056	A	C	5.388	0.8953	0.0047	1.95e-09	3425	36.2175
GCST90001697	CD45RA- CD28- CD8+ T cell %T cell	rs114216104	5	140131486	T	C	30.16	4.486	0.0001	2.09e-11	3425	45.2006
GCST90001697	CD45RA- CD28- CD8+ T cell %T cell	rs115546994	5	159062854	T	A	15.77	2.724	0.0004	7.76e-09	3425	33.5158
GCST90001697	CD45RA- CD28- CD8+ T cell %T cell	rs76343453	5	81353920	C	T	10.98	1.499	0.0018	2.98e-13	3425	53.6539
GCST90001697	CD45RA- CD28- CD8+ T cell %T cell	rs130071	6	31116210	A	G	1.086	0.1686	0.2185	1.37e-10	3425	41.4901
GCST90001697	CD45RA- CD28- CD8+ T cell %T cell	rs140112233	7	115835641	C	G	43.28	6.761	0.0001	1.74e-10	3425	40.9782
GCST90001697	CD45RA- CD28- CD8+ T cell %T cell	rs76938777	7	31473901	A	G	18.92	3.324	0.0003	1.37e-08	3425	32.3982
GCST90001697	CD45RA- CD28- CD8+ T cell %T cell	rs62488802	8	7162695	T	C	29.98	3.911	0.0003	2.31e-14	3425	58.7608
GCST90001697	CD45RA- CD28- CD8+ T cell %T cell	rs2977034	8	88503714	T	C	9.254	1.615	0.0015	1.08e-08	3425	32.8333
GCST90001697	CD45RA- CD28- CD8+ T cell %T cell	rs149487182	8	131518018	T	C	20.95	2.979	0.0004	2.46e-12	3425	49.4569
GCST90001697	CD45RA- CD28- CD8+ T cell %T cell	rs143930177	10	70543706	A	G	4.44	0.7441	0.0072	2.66e-09	3425	35.6044
GCST90001697	CD45RA- CD28- CD8+ T cell %T cell	rs117006645	10	108143796	G	A	16.44	2.719	0.0004	1.62e-09	3425	36.5582
GCST90001697	CD45RA- CD28- CD8+ T cell %T cell	rs146027781	11	54986405	C	T	20.33	3.685	0.0004	3.68e-08	3425	30.4369
GCST90001697	CD45RA- CD28- CD8+ T cell %T cell	rs11233425	11	82732689	A	G	23.77	3.62	0.0003	5.93e-11	3425	43.1163
GCST90001697	CD45RA- CD28- CD8+ T cell %T cell	rs189825578	12	31755564	T	A	68.11	10.7	NA	2.21e-10	3425	40.5186
GCST90001697	CD45RA- CD28- CD8+ T cell %T cell	rs111388649	12	28246470	A	G	26.26	4.684	0.0001	2.22e-08	3425	31.4308
GCST90001697	CD45RA- CD28- CD8+ T cell %T cell	rs61908026	12	2808166	C	G	19.12	3.159	0.0004	1.56e-09	3425	36.6333
GCST90001697	CD45RA- CD28- CD8+ T cell %T cell	rs117975109	12	52408142	T	G	15.84	2.869	0.0006	3.65e-08	3425	30.4824
GCST90001697	CD45RA- CD28- CD8+ T cell %T cell	rs742867	14	68217724	T	C	7.048	1.098	0.0029	1.57e-10	3425	41.2028
GCST90001697	CD45RA- CD28- CD8+ T cell %T cell	rs78823021	14	44303945	A	C	26.55	4.353	0.0001	1.19e-09	3425	37.2008
GCST90001697	CD45RA- CD28- CD8+ T cell %T cell	rs62021713	15	50365389	T	C	52.08	8.178	0.0001	2.17e-10	3425	40.5553
GCST90001697	CD45RA- CD28- CD8+ T cell %T cell	rs147264423	15	78644995	G	A	19.07	3.318	0.0003	9.78e-09	3425	33.033
GCST90001697	CD45RA- CD28- CD8+ T cell %T cell	rs74707627	15	86484743	C	T	20.97	3.305	0.0003	2.5e-10	3425	40.2582
GCST90001697	CD45RA- CD28- CD8+ T cell %T cell	rs34375694	16	19193363	G	A	18.3	3.188	0.0003	1.04e-08	3425	32.9508
GCST90001697	CD45RA- CD28- CD8+ T cell %T cell	rs149716976	16	75062625	G	A	4.577	0.79	0.0057	7.53e-09	3425	33.5666
GCST90001697	CD45RA- CD28- CD8+ T cell %T cell	rs151077900	16	1037963	C	G	15.42	2.675	0.0004	8.83e-09	3425	33.2293
GCST90001697	CD45RA- CD28- CD8+ T cell %T cell	rs192302673	16	85685140	T	C	12.63	2.018	0.0009	4.39e-10	3425	39.171
GCST90001697	CD45RA- CD28- CD8+ T cell %T cell	rs12597262	16	86442575	G	C	29.78	4.668	0.0001	2.03e-10	3425	40.6994
GCST90001697	CD45RA- CD28- CD8+ T cell %T cell	rs75420474	18	39828718	C	T	28.44	3.429	0.0003	1.57e-16	3425	68.7898
GCST90001697	CD45RA- CD28- CD8+ T cell %T cell	rs117428784	19	43422957	A	C	24.71	3.261	0.0004	4.54e-14	3425	57.4174
GCST90001698	CD45RA+ CD28- CD8+ T cell Absolute Count	rs114672498	1	4591565	G	C	267.8	37.95	0.0021	2.07e-12	3408	49.7964
GCST90001698	CD45RA+ CD28- CD8+ T cell Absolute Count	rs595254	1	12228810	C	G	701.2	76.62	0.0004	9.39e-20	3408	83.7528
GCST90001698	CD45RA+ CD28- CD8+ T cell Absolute Count	rs114507999	1	21892266	A	G	234.6	39.65	0.0022	3.6e-09	3408	35.0082
GCST90001698	CD45RA+ CD28- CD8+ T cell Absolute Count	rs145583539	1	66490103	C	T	465.8	51.16	0.001	1.42e-19	3408	82.8968
GCST90001698	CD45RA+ CD28- CD8+ T cell Absolute Count	rs114230155	1	102796337	A	G	324.4	37.63	0.0023	1.01e-17	3408	74.3179
GCST90001698	CD45RA+ CD28- CD8+ T cell Absolute Count	rs144942838	1	111842326	T	C	210.7	35.78	0.0025	4.25e-09	3408	34.6775
GCST90001698	CD45RA+ CD28- CD8+ T cell Absolute Count	rs76736944	1	180881632	C	T	134.6	22.06	0.0063	1.16e-09	3408	37.2288
GCST90001698	CD45RA+ CD28- CD8+ T cell Absolute Count	rs116446467	1	187795006	G	C	621.6	61.6	0.0007	1.28e-23	3408	101.826
GCST90001698	CD45RA+ CD28- CD8+ T cell Absolute Count	rs111965710	1	207487752	C	T	160.6	28.94	0.0037	3.08e-08	3408	30.796
GCST90001698	CD45RA+ CD28- CD8+ T cell Absolute Count	rs141644068	1	220781210	A	G	636.7	65.61	0.0009	5.51e-22	3408	94.1737
GCST90001698	CD45RA+ CD28- CD8+ T cell Absolute Count	rs11576563	1	6118693	T	C	794.2	70	0.0006	2.61e-29	3408	128.725
GCST90001698	CD45RA+ CD28- CD8+ T cell Absolute Count	rs77538429	1	110742985	G	A	264	40.5	0.0018	8.16e-11	3408	42.4911
GCST90001698	CD45RA+ CD28- CD8+ T cell Absolute Count	rs34772471	1	112269677	T	C	270.7	41.43	0.0018	7.32e-11	3408	42.692
GCST90001698	CD45RA+ CD28- CD8+ T cell Absolute Count	rs78085370	1	186023973	A	G	317.1	49.08	0.0013	1.19e-10	3408	41.743
GCST90001698	CD45RA+ CD28- CD8+ T cell Absolute Count	rs116510159	1	195636177	C	A	297	38.79	0.0022	2.47e-14	3408	58.6237
GCST90001698	CD45RA+ CD28- CD8+ T cell Absolute Count	rs151086171	1	223544915	A	G	731.4	69.14	0.0006	9.38e-26	3408	111.905
GCST90001698	CD45RA+ CD28- CD8+ T cell Absolute Count	rs76444609	1	249084997	A	G	2896	127.1	0.0001	5e-107	3408	519.166
GCST90001698	CD45RA+ CD28- CD8+ T cell Absolute Count	rs140963286	1	24640467	T	C	2073	128.3	0.0001	1.15e-56	3408	261.063
GCST90001698	CD45RA+ CD28- CD8+ T cell Absolute Count	rs75255396	1	35892939	C	T	104.8	18.61	0.0095	1.97e-08	3408	31.7125
GCST90001698	CD45RA+ CD28- CD8+ T cell Absolute Count	rs143940797	1	52644883	A	G	43.94	7.987	0.0565	4.03e-08	3408	30.2658
GCST90001698	CD45RA+ CD28- CD8+ T cell Absolute Count	rs114791501	1	81668305	T	C	139.3	25.24	0.0059	3.67e-08	3408	30.4596
GCST90001698	CD45RA+ CD28- CD8+ T cell Absolute Count	rs147591823	1	47595103	G	A	301	43.5	0.0016	5.38e-12	3408	47.88
GCST90001698	CD45RA+ CD28- CD8+ T cell Absolute Count	rs12130486	1	81455274	C	T	76.42	11.29	0.0251	1.55e-11	3408	45.817
GCST90001698	CD45RA+ CD28- CD8+ T cell Absolute Count	rs41299575	1	113653257	C	G	617.1	61.82	0.0007	3.76e-23	3408	99.6444
GCST90001698	CD45RA+ CD28- CD8+ T cell Absolute Count	rs75641434	1	181280885	T	C	605.2	62.86	0.0007	1.15e-21	3408	92.6935
GCST90001698	CD45RA+ CD28- CD8+ T cell Absolute Count	rs12750174	1	184765000	A	G	166.6	29.17	0.0035	1.22e-08	3408	32.6195
GCST90001698	CD45RA+ CD28- CD8+ T cell Absolute Count	rs61827268	1	203800675	C	T	198.7	34.45	0.0028	8.75e-09	3408	33.2673
GCST90001698	CD45RA+ CD28- CD8+ T cell Absolute Count	rs148484526	1	204459946	A	G	262.1	38.78	0.0021	1.63e-11	3408	45.6792
GCST90001698	CD45RA+ CD28- CD8+ T cell Absolute Count	rs150862550	1	234694848	A	G	313.5	56.13	0.0012	2.51e-08	3408	31.195
GCST90001698	CD45RA+ CD28- CD8+ T cell Absolute Count	rs138822361	1	5236853	A	G	200.7	32.7	0.0034	9.35e-10	3408	37.6703
GCST90001698	CD45RA+ CD28- CD8+ T cell Absolute Count	rs61784602	1	46796909	C	T	360.9	45.09	0.0015	1.62e-15	3408	64.0639
GCST90001698	CD45RA+ CD28- CD8+ T cell Absolute Count	rs114021246	1	46898789	C	G	585.1	59.78	0.0007	2.53e-22	3408	95.7962
GCST90001698	CD45RA+ CD28- CD8+ T cell Absolute Count	rs76636736	1	99542806	A	C	106.8	19.44	0.0088	4.27e-08	3408	30.1821
GCST90001698	CD45RA+ CD28- CD8+ T cell Absolute Count	rs115175419	1	100459655	A	G	342.3	48.3	0.0019	1.66e-12	3408	50.225
GCST90001698	CD45RA+ CD28- CD8+ T cell Absolute Count	rs149050426	1	160679804	C	G	648.7	61.14	0.0013	6.82e-26	3408	112.574
GCST90001698	CD45RA+ CD28- CD8+ T cell Absolute Count	rs78656354	1	166905650	A	G	287	50.66	0.0013	1.6e-08	3408	32.0947
GCST90001698	CD45RA+ CD28- CD8+ T cell Absolute Count	rs11580627	1	207801545	C	T	450.3	71.85	0.0007	4.12e-10	3408	39.2781
GCST90001698	CD45RA+ CD28- CD8+ T cell Absolute Count	rs139423647	1	236238830	A	G	381.7	53.18	0.0009	8.73e-13	3408	51.5167
GCST90001698	CD45RA+ CD28- CD8+ T cell Absolute Count	rs148947489	2	10326418	T	C	257.4	36.09	0.0022	1.2e-12	3408	50.8678
GCST90001698	CD45RA+ CD28- CD8+ T cell Absolute Count	rs13010105	2	42107980	G	A	98.72	17.57	0.0113	2.08e-08	3408	31.5694
GCST90001698	CD45RA+ CD28- CD8+ T cell Absolute Count	rs188021268	2	67789879	T	A	749.7	84.69	0.0006	1.35e-18	3408	78.3629
GCST90001698	CD45RA+ CD28- CD8+ T cell Absolute Count	rs78530932	2	81191156	A	T	76.74	12.02	0.0216	1.93e-10	3408	40.76
GCST90001698	CD45RA+ CD28- CD8+ T cell Absolute Count	rs79027575	2	146371302	C	T	331.8	38.87	0.0022	2.06e-17	3408	72.8658
GCST90001698	CD45RA+ CD28- CD8+ T cell Absolute Count	rs12616335	2	159969605	T	C	330.2	60.13	0.0012	4.27e-08	3408	30.1559
GCST90001698	CD45RA+ CD28- CD8+ T cell Absolute Count	rs140929582	2	169297185	T	C	210.6	33.76	0.0026	4.98e-10	3408	38.9145
GCST90001698	CD45RA+ CD28- CD8+ T cell Absolute Count	rs72996438	2	211172214	C	T	568.9	78.84	0.0004	6.6e-13	3408	52.0689
GCST90001698	CD45RA+ CD28- CD8+ T cell Absolute Count	rs138567976	2	8152821	A	G	155.1	28.13	0.0038	3.76e-08	3408	30.4007
GCST90001698	CD45RA+ CD28- CD8+ T cell Absolute Count	rs149876155	2	24167677	C	T	562.4	67.24	0.0007	8.73e-17	3408	69.9577
GCST90001698	CD45RA+ CD28- CD8+ T cell Absolute Count	rs146217030	2	41343706	C	T	143.9	26.11	0.005	3.78e-08	3408	30.3744
GCST90001698	CD45RA+ CD28- CD8+ T cell Absolute Count	rs112137766	2	41540149	C	T	292.3	40.49	0.0019	6.43e-13	3408	52.1149
GCST90001698	CD45RA+ CD28- CD8+ T cell Absolute Count	rs112785730	2	127831527	A	G	206.8	32.42	0.0026	2.03e-10	3408	40.6888
GCST90001698	CD45RA+ CD28- CD8+ T cell Absolute Count	rs180716798	2	150956800	C	A	282.9	37.84	0.0021	9.6e-14	3408	55.8938
GCST90001698	CD45RA+ CD28- CD8+ T cell Absolute Count	rs3821186	2	172953167	G	C	271.6	45.23	0.0015	2.11e-09	3408	36.0584
GCST90001698	CD45RA+ CD28- CD8+ T cell Absolute Count	rs76568972	2	1592272	T	C	203	35.7	0.0029	1.41e-08	3408	32.3337
GCST90001698	CD45RA+ CD28- CD8+ T cell Absolute Count	rs138152896	2	40546780	G	A	244	36.89	0.0021	4.3e-11	3408	43.7484
GCST90001698	CD45RA+ CD28- CD8+ T cell Absolute Count	rs142604048	2	87503702	C	A	216.5	35.34	0.0026	1e-09	3408	37.5304
GCST90001698	CD45RA+ CD28- CD8+ T cell Absolute Count	rs77156603	2	104590904	A	C	278.8	42.64	0.0018	7.23e-11	3408	42.7515
GCST90001698	CD45RA+ CD28- CD8+ T cell Absolute Count	rs7597139	2	107560107	A	G	-87.22	15.38	0.9869	1.55e-08	3408	32.1603
GCST90001698	CD45RA+ CD28- CD8+ T cell Absolute Count	rs192583129	2	129405810	G	C	505.9	59.97	0.0009	4.85e-17	3408	71.1641
GCST90001698	CD45RA+ CD28- CD8+ T cell Absolute Count	rs115517310	2	170436614	C	T	177.5	30.9	0.0034	1.01e-08	3408	32.9974
GCST90001698	CD45RA+ CD28- CD8+ T cell Absolute Count	rs75561723	2	199542954	T	C	353	46.68	0.0013	5.07e-14	3408	57.1857
GCST90001698	CD45RA+ CD28- CD8+ T cell Absolute Count	rs74932477	2	229222112	A	G	658.4	82.54	0.0004	2.02e-15	3408	63.6284
GCST90001698	CD45RA+ CD28- CD8+ T cell Absolute Count	rs1508064	2	72979172	T	C	163.3	20.92	0.0073	7.76e-15	3408	60.9325
GCST90001698	CD45RA+ CD28- CD8+ T cell Absolute Count	rs4853078	2	75148081	G	T	353.7	39.81	0.0019	1.02e-18	3408	78.9379
GCST90001698	CD45RA+ CD28- CD8+ T cell Absolute Count	rs377446032	2	97762985	G	T	419.8	54.08	0.0013	1.09e-14	3408	60.2576
GCST90001698	CD45RA+ CD28- CD8+ T cell Absolute Count	rs35948774	2	118664032	A	G	158.9	28.76	0.0035	3.53e-08	3408	30.526
GCST90001698	CD45RA+ CD28- CD8+ T cell Absolute Count	rs72931475	2	159316835	G	A	1003	98.17	0.0003	3.69e-24	3408	104.386
GCST90001698	CD45RA+ CD28- CD8+ T cell Absolute Count	rs188292706	2	162960872	T	C	413.3	62.46	0.0007	4.25e-11	3408	43.7852
GCST90001698	CD45RA+ CD28- CD8+ T cell Absolute Count	rs77678807	2	208755904	C	G	320.5	56.26	0.001	1.33e-08	3408	32.4531
GCST90001698	CD45RA+ CD28- CD8+ T cell Absolute Count	rs149131245	2	234725994	C	G	332.2	53.59	0.001	6.35e-10	3408	38.4266
GCST90001698	CD45RA+ CD28- CD8+ T cell Absolute Count	rs151250363	2	240644273	T	C	320.1	47.71	0.0012	2.29e-11	3408	45.0145
GCST90001698	CD45RA+ CD28- CD8+ T cell Absolute Count	rs183895386	2	22576943	T	C	230.6	33.78	0.0026	1.02e-11	3408	46.6014
GCST90001698	CD45RA+ CD28- CD8+ T cell Absolute Count	rs74620549	2	36162712	T	A	363.6	48.88	0.001	1.28e-13	3408	55.3331
GCST90001698	CD45RA+ CD28- CD8+ T cell Absolute Count	rs190665193	2	106438361	G	A	1581	93.65	0.0003	1.69e-61	3408	285.002
GCST90001698	CD45RA+ CD28- CD8+ T cell Absolute Count	rs7426047	2	107184424	T	C	166.4	27.44	0.0041	1.46e-09	3408	36.7738
GCST90001698	CD45RA+ CD28- CD8+ T cell Absolute Count	rs140173523	2	195788562	A	C	199.4	34.68	0.0026	9.74e-09	3408	33.0592
GCST90001698	CD45RA+ CD28- CD8+ T cell Absolute Count	rs115945729	2	199934892	A	G	896.2	97.49	0.0003	6.49e-20	3408	84.5064
GCST90001698	CD45RA+ CD28- CD8+ T cell Absolute Count	rs78313301	3	11075184	T	C	225.9	40.82	0.0018	3.37e-08	3408	30.6257
GCST90001698	CD45RA+ CD28- CD8+ T cell Absolute Count	rs62247421	3	64390467	A	G	255.1	29.73	0.0032	1.4e-17	3408	73.626
GCST90001698	CD45RA+ CD28- CD8+ T cell Absolute Count	rs115040341	3	64543612	T	C	160.1	23.53	0.0054	1.21e-11	3408	46.2955
GCST90001698	CD45RA+ CD28- CD8+ T cell Absolute Count	rs111745963	3	67860216	C	T	196.5	29.94	0.0035	6.06e-11	3408	43.0746
GCST90001698	CD45RA+ CD28- CD8+ T cell Absolute Count	rs184977394	3	81799701	C	T	156.3	23.78	0.0065	5.65e-11	3408	43.201
GCST90001698	CD45RA+ CD28- CD8+ T cell Absolute Count	rs116719160	3	130201546	T	G	420	62.49	0.0012	2.1e-11	3408	45.1729
GCST90001698	CD45RA+ CD28- CD8+ T cell Absolute Count	rs111902471	3	14459099	G	A	237.6	38.71	0.0021	9.39e-10	3408	37.6744
GCST90001698	CD45RA+ CD28- CD8+ T cell Absolute Count	rs115212782	3	74527776	T	C	274.8	40.08	0.0018	8.39e-12	3408	47.0087
GCST90001698	CD45RA+ CD28- CD8+ T cell Absolute Count	rs7613821	3	105611213	G	A	-287.7	48.86	0.9987	4.25e-09	3408	34.6715
GCST90001698	CD45RA+ CD28- CD8+ T cell Absolute Count	rs75551427	3	168644376	G	A	358.8	54.73	0.0009	6.39e-11	3408	42.9788
GCST90001698	CD45RA+ CD28- CD8+ T cell Absolute Count	rs146756366	3	76660068	T	C	313.5	41.76	0.0018	7.66e-14	3408	56.3578
GCST90001698	CD45RA+ CD28- CD8+ T cell Absolute Count	rs75660425	3	129232254	A	G	632.9	75.09	0.0004	5.07e-17	3408	71.0405
GCST90001698	CD45RA+ CD28- CD8+ T cell Absolute Count	rs16864501	3	152385976	A	G	2073	128.5	0.0001	1.74e-56	3408	260.251
GCST90001698	CD45RA+ CD28- CD8+ T cell Absolute Count	rs148658406	3	153311399	T	C	2047	127.9	0.0001	1.21e-55	3408	256.15
GCST90001698	CD45RA+ CD28- CD8+ T cell Absolute Count	rs138871895	3	162179186	C	T	570.9	70.25	0.0006	6.12e-16	3408	66.0431
GCST90001698	CD45RA+ CD28- CD8+ T cell Absolute Count	rs138401052	3	166256176	A	G	139.5	25.13	0.0054	3.08e-08	3408	30.8151
GCST90001698	CD45RA+ CD28- CD8+ T cell Absolute Count	rs78741146	3	182409985	C	T	212.5	36.29	0.0023	5.23e-09	3408	34.2881
GCST90001698	CD45RA+ CD28- CD8+ T cell Absolute Count	rs55787444	3	185766414	T	C	212.6	36.32	0.0022	5.3e-09	3408	34.2637
GCST90001698	CD45RA+ CD28- CD8+ T cell Absolute Count	rs17878699	3	3132754	A	G	235.6	38.25	0.0028	8.14e-10	3408	37.9392
GCST90001698	CD45RA+ CD28- CD8+ T cell Absolute Count	rs115821332	3	115341107	G	A	759.4	70.06	0.0006	6.21e-27	3408	117.49
GCST90001698	CD45RA+ CD28- CD8+ T cell Absolute Count	rs62272737	3	152065838	T	A	225.4	39.21	0.0022	9.72e-09	3408	33.0456
GCST90001698	CD45RA+ CD28- CD8+ T cell Absolute Count	rs78193714	3	186195530	A	T	246.7	37.5	0.0019	5.47e-11	3408	43.2789
GCST90001698	CD45RA+ CD28- CD8+ T cell Absolute Count	rs147774047	3	23633832	C	G	160	29.14	0.0037	4.31e-08	3408	30.1482
GCST90001698	CD45RA+ CD28- CD8+ T cell Absolute Count	rs182930237	3	90358131	T	A	3901	466.2	NA	8.54e-17	3408	70.0176
GCST90001698	CD45RA+ CD28- CD8+ T cell Absolute Count	rs116256350	3	98166935	T	G	267.9	47.66	0.0012	2.05e-08	3408	31.5964
GCST90001698	CD45RA+ CD28- CD8+ T cell Absolute Count	rs115135290	3	105859785	A	G	623.6	88.02	0.0003	1.69e-12	3408	50.1937
GCST90001698	CD45RA+ CD28- CD8+ T cell Absolute Count	rs185587352	3	117384981	A	G	887.3	70.63	0.0006	2.03e-35	3408	157.82
GCST90001698	CD45RA+ CD28- CD8+ T cell Absolute Count	rs77521823	3	130074113	T	A	221	34.9	0.0023	2.75e-10	3408	40.099
GCST90001698	CD45RA+ CD28- CD8+ T cell Absolute Count	rs79418578	3	141886501	A	C	961.3	93.43	0.0003	1.8e-24	3408	105.863
GCST90001698	CD45RA+ CD28- CD8+ T cell Absolute Count	rs187990734	3	144835290	G	A	428.3	59.76	0.0009	9.36e-13	3408	51.3659
GCST90001698	CD45RA+ CD28- CD8+ T cell Absolute Count	rs115879183	3	194347376	G	A	571.9	61.21	0.0009	1.66e-20	3408	87.2962
GCST90001698	CD45RA+ CD28- CD8+ T cell Absolute Count	rs115660429	3	195531004	A	C	207.9	36.33	0.0023	1.15e-08	3408	32.7475
GCST90001698	CD45RA+ CD28- CD8+ T cell Absolute Count	rs138954494	4	32184694	C	T	836.1	73.46	0.0004	1.75e-29	3408	129.543
GCST90001698	CD45RA+ CD28- CD8+ T cell Absolute Count	rs114619811	4	71875684	G	A	725.8	66.51	0.0006	2.81e-27	3408	119.086
GCST90001698	CD45RA+ CD28- CD8+ T cell Absolute Count	rs77814979	4	131041099	C	A	338.9	40.47	0.0018	7.89e-17	3408	70.1256
GCST90001698	CD45RA+ CD28- CD8+ T cell Absolute Count	rs72723889	4	146773005	C	T	381.2	58.11	0.0012	6.19e-11	3408	43.0332
GCST90001698	CD45RA+ CD28- CD8+ T cell Absolute Count	rs77689186	4	176614955	A	C	326.1	38.46	0.0019	3.32e-17	3408	71.8924
GCST90001698	CD45RA+ CD28- CD8+ T cell Absolute Count	rs116498781	4	183314518	A	G	268.3	44.19	0.0015	1.4e-09	3408	36.8632
GCST90001698	CD45RA+ CD28- CD8+ T cell Absolute Count	rs114559319	4	85213802	A	T	720.8	85.31	0.0004	4.27e-17	3408	71.3887
GCST90001698	CD45RA+ CD28- CD8+ T cell Absolute Count	rs146374482	4	85578601	A	G	1165	84.75	0.0004	6.83e-42	3408	188.961
GCST90001698	CD45RA+ CD28- CD8+ T cell Absolute Count	rs149844272	4	87144762	A	G	240.6	38.16	0.0019	3.26e-10	3408	39.7534
GCST90001698	CD45RA+ CD28- CD8+ T cell Absolute Count	rs12499962	4	99029457	G	A	1129	72.17	0.0006	2.5e-53	3408	244.723
GCST90001698	CD45RA+ CD28- CD8+ T cell Absolute Count	rs147026949	4	100588891	T	C	181.2	33.13	0.0032	4.82e-08	3408	29.9139
GCST90001698	CD45RA+ CD28- CD8+ T cell Absolute Count	rs80331575	4	109566866	T	C	168.6	26.99	0.0043	4.71e-10	3408	39.022
GCST90001698	CD45RA+ CD28- CD8+ T cell Absolute Count	rs76679968	4	129754843	T	C	634.9	80.9	0.0004	5.64e-15	3408	61.5905
GCST90001698	CD45RA+ CD28- CD8+ T cell Absolute Count	rs76859704	4	149293830	T	A	3443	427	NA	1.02e-15	3408	65.0157
GCST90001698	CD45RA+ CD28- CD8+ T cell Absolute Count	rs79395509	4	176348299	T	C	1584	97.29	0.0006	1.79e-57	3408	265.078
GCST90001698	CD45RA+ CD28- CD8+ T cell Absolute Count	rs116399750	4	176754667	A	G	889.9	73.93	0.0006	1.04e-32	3408	144.891
GCST90001698	CD45RA+ CD28- CD8+ T cell Absolute Count	rs79888370	4	180201786	T	G	47.59	8.691	0.0433	4.66e-08	3408	29.9842
GCST90001698	CD45RA+ CD28- CD8+ T cell Absolute Count	rs62321187	4	120605817	T	C	1757	129.6	0.0001	8.19e-41	3408	183.795
GCST90001698	CD45RA+ CD28- CD8+ T cell Absolute Count	rs191607214	4	123414413	A	C	580.3	60.69	0.0007	2.16e-21	3408	91.4262
GCST90001698	CD45RA+ CD28- CD8+ T cell Absolute Count	rs115677012	4	167555345	T	C	315.7	41.99	0.0016	7.06e-14	3408	56.5272
GCST90001698	CD45RA+ CD28- CD8+ T cell Absolute Count	rs192386357	4	8258306	C	G	1303	220	NA	3.5e-09	3408	35.0787
GCST90001698	CD45RA+ CD28- CD8+ T cell Absolute Count	rs138943622	4	114293931	A	G	257.5	44.78	0.0015	9.76e-09	3408	33.0664
GCST90001698	CD45RA+ CD28- CD8+ T cell Absolute Count	rs140367496	4	131786765	C	T	460.1	50.43	0.0012	1.21e-19	3408	83.2389
GCST90001698	CD45RA+ CD28- CD8+ T cell Absolute Count	rs148590919	4	187560601	A	G	262.7	44.6	0.0015	4.22e-09	3408	34.6937
GCST90001698	CD45RA+ CD28- CD8+ T cell Absolute Count	rs114421150	4	16986930	A	C	915.9	94.17	0.0003	4.51e-22	3408	94.5956
GCST90001698	CD45RA+ CD28- CD8+ T cell Absolute Count	rs77434296	4	22140311	A	G	438.9	52.07	0.0012	5.06e-17	3408	71.0487
GCST90001698	CD45RA+ CD28- CD8+ T cell Absolute Count	rs13104493	4	32690871	G	A	84.59	13.57	0.0185	5.08e-10	3408	38.8578
GCST90001698	CD45RA+ CD28- CD8+ T cell Absolute Count	rs113577058	4	54854600	A	G	203.5	36.28	0.0025	2.21e-08	3408	31.4626
GCST90001698	CD45RA+ CD28- CD8+ T cell Absolute Count	rs77146551	4	108096534	G	A	475.9	53.26	0.0012	6.51e-19	3408	79.8416
GCST90001698	CD45RA+ CD28- CD8+ T cell Absolute Count	rs114685875	4	138349095	A	G	662.4	82.11	0.0004	9.84e-16	3408	65.0801
GCST90001698	CD45RA+ CD28- CD8+ T cell Absolute Count	rs28622225	4	166260369	A	G	312.3	54.42	0.0012	1.03e-08	3408	32.9327
GCST90001698	CD45RA+ CD28- CD8+ T cell Absolute Count	rs12501785	4	180565400	A	G	620.5	43.09	0.0013	1.11e-45	3408	207.363
GCST90001698	CD45RA+ CD28- CD8+ T cell Absolute Count	rs114871166	5	24165437	G	T	239.1	39.88	0.0019	2.24e-09	3408	35.9459
GCST90001698	CD45RA+ CD28- CD8+ T cell Absolute Count	rs189412340	5	75564943	T	C	988.1	79.27	0.0004	6.58e-35	3408	155.376
GCST90001698	CD45RA+ CD28- CD8+ T cell Absolute Count	rs114194669	5	79991856	T	G	299.4	44.54	0.0018	2.09e-11	3408	45.1859
GCST90001698	CD45RA+ CD28- CD8+ T cell Absolute Count	rs144613377	5	81311763	C	T	159.5	18.29	0.01	4.2e-18	3408	76.0491
GCST90001698	CD45RA+ CD28- CD8+ T cell Absolute Count	rs62337106	5	1957403	G	T	235.6	37	0.0022	2.18e-10	3408	40.5459
GCST90001698	CD45RA+ CD28- CD8+ T cell Absolute Count	rs77587134	5	3635021	A	G	308.9	44.43	0.0018	4.29e-12	3408	48.3374
GCST90001698	CD45RA+ CD28- CD8+ T cell Absolute Count	rs192556004	5	135639453	A	G	189.6	29.36	0.004	1.2e-10	3408	41.7027
GCST90001698	CD45RA+ CD28- CD8+ T cell Absolute Count	rs189369117	5	142967016	T	C	358.2	46.47	0.0013	1.67e-14	3408	59.4163
GCST90001698	CD45RA+ CD28- CD8+ T cell Absolute Count	rs142922198	5	145713781	C	A	127.1	21.37	0.0072	3e-09	3408	35.3738
GCST90001698	CD45RA+ CD28- CD8+ T cell Absolute Count	rs8177454	5	150408639	C	G	268.3	44.14	0.0015	1.34e-09	3408	36.9468
GCST90001698	CD45RA+ CD28- CD8+ T cell Absolute Count	rs115755474	5	168914162	T	C	771.6	91.49	0.0003	4.87e-17	3408	71.1274
GCST90001698	CD45RA+ CD28- CD8+ T cell Absolute Count	rs13360609	5	180502672	A	T	93.82	16.39	0.0126	1.12e-08	3408	32.7667
GCST90001698	CD45RA+ CD28- CD8+ T cell Absolute Count	rs148939501	5	12480500	G	A	266.7	46.83	0.0013	1.34e-08	3408	32.4338
GCST90001698	CD45RA+ CD28- CD8+ T cell Absolute Count	rs148816938	5	71107850	G	A	438.9	64.07	0.0007	8.69e-12	3408	46.9269
GCST90001698	CD45RA+ CD28- CD8+ T cell Absolute Count	rs146135726	5	154015729	T	C	235.3	42.7	0.0016	3.85e-08	3408	30.366
GCST90001698	CD45RA+ CD28- CD8+ T cell Absolute Count	rs3822406	5	180054853	T	A	154.4	21.25	0.007	4.62e-13	3408	52.793
GCST90001698	CD45RA+ CD28- CD8+ T cell Absolute Count	rs75760272	5	10850589	A	G	348.1	45.47	0.0016	2.5e-14	3408	58.6082
GCST90001698	CD45RA+ CD28- CD8+ T cell Absolute Count	rs116581718	5	29413612	C	T	1006	78.94	0.0006	2.29e-36	3408	162.406
GCST90001698	CD45RA+ CD28- CD8+ T cell Absolute Count	rs79725470	5	94705605	C	T	1117	84.15	0.0004	3.23e-39	3408	176.197
GCST90001698	CD45RA+ CD28- CD8+ T cell Absolute Count	rs112973846	5	128365521	G	A	386.6	51.06	0.0012	4.77e-14	3408	57.3274
GCST90001698	CD45RA+ CD28- CD8+ T cell Absolute Count	rs146314225	5	141469416	C	A	225.4	40.79	0.0018	3.49e-08	3408	30.5352
GCST90001698	CD45RA+ CD28- CD8+ T cell Absolute Count	rs17642570	5	148699825	C	T	150.2	18.37	0.0091	4.15e-16	3408	66.8531
GCST90001698	CD45RA+ CD28- CD8+ T cell Absolute Count	rs114425563	5	176911575	T	C	172.3	28.61	0.0038	1.93e-09	3408	36.2689
GCST90001698	CD45RA+ CD28- CD8+ T cell Absolute Count	rs58243030	5	180495180	G	A	160.9	28.33	0.0037	1.47e-08	3408	32.2566
GCST90001698	CD45RA+ CD28- CD8+ T cell Absolute Count	rs145604620	6	11491250	G	A	1994	108.9	0.0003	1.48e-71	3408	335.27
GCST90001698	CD45RA+ CD28- CD8+ T cell Absolute Count	rs2496150	6	13374132	G	A	-388.2	50.03	0.9988	1.11e-14	3408	60.2074
GCST90001698	CD45RA+ CD28- CD8+ T cell Absolute Count	rs117822024	6	86346609	C	T	141	20.2	0.0079	3.5e-12	3408	48.7232
GCST90001698	CD45RA+ CD28- CD8+ T cell Absolute Count	rs62424171	6	118769058	A	G	263	43.72	0.0016	1.99e-09	3408	36.1869
GCST90001698	CD45RA+ CD28- CD8+ T cell Absolute Count	rs138327786	6	1730982	A	G	1285	88.96	0.0003	5.98e-46	3408	208.649
GCST90001698	CD45RA+ CD28- CD8+ T cell Absolute Count	rs6916896	6	5734886	T	C	466.1	53.08	0.001	2.51e-18	3408	77.1075
GCST90001698	CD45RA+ CD28- CD8+ T cell Absolute Count	rs75424381	6	11805124	T	A	121.1	19.05	0.0079	2.34e-10	3408	40.4109
GCST90001698	CD45RA+ CD28- CD8+ T cell Absolute Count	rs141943967	6	38410053	A	G	131.9	21.32	0.0069	6.88e-10	3408	38.275
GCST90001698	CD45RA+ CD28- CD8+ T cell Absolute Count	rs139043533	6	39580887	A	C	197	25.92	0.0044	3.84e-14	3408	57.7647
GCST90001698	CD45RA+ CD28- CD8+ T cell Absolute Count	rs145336406	6	78745175	T	C	186.1	33.82	0.0026	4.06e-08	3408	30.2793
GCST90001698	CD45RA+ CD28- CD8+ T cell Absolute Count	rs140087548	6	168136303	T	C	176.3	27.54	0.004	1.74e-10	3408	40.9805
GCST90001698	CD45RA+ CD28- CD8+ T cell Absolute Count	rs180745907	6	20965785	C	A	301.9	44.92	0.0015	2.12e-11	3408	45.1697
GCST90001698	CD45RA+ CD28- CD8+ T cell Absolute Count	rs79518488	6	28389143	C	T	857.2	107	0.0003	1.53e-15	3408	64.1796
GCST90001698	CD45RA+ CD28- CD8+ T cell Absolute Count	rs9471016	6	39196392	T	C	85.79	14.27	0.0161	2e-09	3408	36.1431
GCST90001698	CD45RA+ CD28- CD8+ T cell Absolute Count	rs116431337	6	66416572	C	T	159.2	28.32	0.0043	2.05e-08	3408	31.6009
GCST90001698	CD45RA+ CD28- CD8+ T cell Absolute Count	rs192397067	6	81984275	T	C	436.5	60.77	0.0009	8.35e-13	3408	51.5929
GCST90001698	CD45RA+ CD28- CD8+ T cell Absolute Count	rs150287087	6	125051261	C	G	487.3	54.77	0.0007	9.16e-19	3408	79.1603
GCST90001698	CD45RA+ CD28- CD8+ T cell Absolute Count	rs73780868	6	152137377	C	T	218.4	33.18	0.0029	5.41e-11	3408	43.3264
GCST90001698	CD45RA+ CD28- CD8+ T cell Absolute Count	rs111867376	6	159962229	A	G	206.9	34.55	0.0026	2.34e-09	3408	35.8612
GCST90001698	CD45RA+ CD28- CD8+ T cell Absolute Count	rs149801155	6	162457335	G	A	203.9	36.54	0.0028	2.6e-08	3408	31.1385
GCST90001698	CD45RA+ CD28- CD8+ T cell Absolute Count	rs149828559	6	84898123	T	C	339.6	33.81	0.0022	2.09e-23	3408	100.889
GCST90001698	CD45RA+ CD28- CD8+ T cell Absolute Count	rs117185099	6	119514715	T	C	208.3	32.03	0.0028	8.96e-11	3408	42.2926
GCST90001698	CD45RA+ CD28- CD8+ T cell Absolute Count	rs9479093	6	151992984	G	A	193.7	32.62	0.0031	3.18e-09	3408	35.2607
GCST90001698	CD45RA+ CD28- CD8+ T cell Absolute Count	rs149208831	6	10017676	C	A	1445	93.44	0.0003	3.23e-52	3408	239.15
GCST90001698	CD45RA+ CD28- CD8+ T cell Absolute Count	rs76025137	6	48192452	A	G	278.1	48.77	0.0013	1.29e-08	3408	32.516
GCST90001698	CD45RA+ CD28- CD8+ T cell Absolute Count	rs75510626	6	64401131	C	T	239.6	36.44	0.0022	5.54e-11	3408	43.2332
GCST90001698	CD45RA+ CD28- CD8+ T cell Absolute Count	rs78275221	6	90900544	A	G	101.4	17.52	0.0103	7.68e-09	3408	33.4971
GCST90001698	CD45RA+ CD28- CD8+ T cell Absolute Count	rs117248086	6	119632972	T	C	378.1	57.27	0.0013	4.68e-11	3408	43.5872
GCST90001698	CD45RA+ CD28- CD8+ T cell Absolute Count	rs112880431	6	130091902	A	G	312.7	46.04	0.0015	1.3e-11	3408	46.1302
GCST90001698	CD45RA+ CD28- CD8+ T cell Absolute Count	rs189131343	6	167014418	T	C	175.4	31.44	0.0032	2.59e-08	3408	31.1239
GCST90001698	CD45RA+ CD28- CD8+ T cell Absolute Count	rs117433099	7	6934892	A	G	264.9	39.21	0.0019	1.67e-11	3408	45.6426
GCST90001698	CD45RA+ CD28- CD8+ T cell Absolute Count	rs186251573	7	13558580	C	A	750.9	68.52	0.0007	1.7e-27	3408	120.096
GCST90001698	CD45RA+ CD28- CD8+ T cell Absolute Count	rs117079032	7	69510130	C	T	163.2	23.63	0.006	6.03e-12	3408	47.6994
GCST90001698	CD45RA+ CD28- CD8+ T cell Absolute Count	rs143845801	7	84434549	C	G	767.7	64.23	0.0007	2.77e-32	3408	142.859
GCST90001698	CD45RA+ CD28- CD8+ T cell Absolute Count	rs185754925	7	62917010	G	A	300.6	36.78	0.0025	4.15e-16	3408	66.7966
GCST90001698	CD45RA+ CD28- CD8+ T cell Absolute Count	rs113111121	7	114208488	G	T	1004	93.94	0.0003	3.1e-26	3408	114.226
GCST90001698	CD45RA+ CD28- CD8+ T cell Absolute Count	rs78470553	7	158334355	A	G	132.5	17.32	0.0097	2.61e-14	3408	58.5243
GCST90001698	CD45RA+ CD28- CD8+ T cell Absolute Count	rs115221944	7	56724250	G	T	192.2	28.52	0.0041	1.88e-11	3408	45.4159
GCST90001698	CD45RA+ CD28- CD8+ T cell Absolute Count	rs117469911	7	79791344	A	C	272.5	27.65	0.0035	1.31e-22	3408	97.1276
GCST90001698	CD45RA+ CD28- CD8+ T cell Absolute Count	rs184401135	7	83368658	T	C	181.1	30.9	0.0032	5.04e-09	3408	34.3495
GCST90001698	CD45RA+ CD28- CD8+ T cell Absolute Count	rs150400236	7	136855654	T	C	299.6	41.15	0.0018	4.15e-13	3408	53.0083
GCST90001698	CD45RA+ CD28- CD8+ T cell Absolute Count	rs80305889	7	34681601	G	T	404.7	62.22	0.0007	8.89e-11	3408	42.3064
GCST90001698	CD45RA+ CD28- CD8+ T cell Absolute Count	rs74842782	7	131413341	G	T	184.9	31.03	0.0032	2.77e-09	3408	35.5067
GCST90001698	CD45RA+ CD28- CD8+ T cell Absolute Count	rs111399817	7	146550168	T	G	303	43.46	0.0015	3.75e-12	3408	48.6078
GCST90001698	CD45RA+ CD28- CD8+ T cell Absolute Count	rs116921833	7	153895185	T	C	126.2	21.64	0.0065	5.99e-09	3408	34.0098
GCST90001698	CD45RA+ CD28- CD8+ T cell Absolute Count	rs138449036	7	29025284	T	C	419.3	64.95	0.0006	1.23e-10	3408	41.6765
GCST90001698	CD45RA+ CD28- CD8+ T cell Absolute Count	rs147681963	7	37590076	T	C	114.2	18.22	0.0094	4.11e-10	3408	39.2858
GCST90001698	CD45RA+ CD28- CD8+ T cell Absolute Count	rs73116391	7	46417626	G	T	204.6	27.04	0.004	4.93e-14	3408	57.253
GCST90001698	CD45RA+ CD28- CD8+ T cell Absolute Count	rs80018878	7	46985321	T	C	774.8	85.45	0.0004	2.02e-19	3408	82.2158
GCST90001698	CD45RA+ CD28- CD8+ T cell Absolute Count	rs77465871	7	47504039	G	A	413.6	45.5	0.0015	1.66e-19	3408	82.6301
GCST90001698	CD45RA+ CD28- CD8+ T cell Absolute Count	rs149882069	7	105961923	G	T	325.6	48.51	0.0013	2.24e-11	3408	45.0512
GCST90001698	CD45RA+ CD28- CD8+ T cell Absolute Count	rs35706199	7	131191874	T	C	336.7	53.43	0.0009	3.31e-10	3408	39.7115
GCST90001698	CD45RA+ CD28- CD8+ T cell Absolute Count	rs79647440	7	142438302	T	C	1574	113.7	0.0004	1.91e-42	3408	191.641
GCST90001698	CD45RA+ CD28- CD8+ T cell Absolute Count	rs75361870	8	9202609	A	G	269.8	44.42	0.0015	1.39e-09	3408	36.8915
GCST90001698	CD45RA+ CD28- CD8+ T cell Absolute Count	rs117127715	8	31315428	A	G	180.4	30.92	0.0032	5.91e-09	3408	34.0404
GCST90001698	CD45RA+ CD28- CD8+ T cell Absolute Count	rs8178689	8	42060072	G	A	301.1	42.76	0.0018	2.29e-12	3408	49.5845
GCST90001698	CD45RA+ CD28- CD8+ T cell Absolute Count	rs117741105	8	112234506	A	G	260.9	40.57	0.0021	1.43e-10	3408	41.356
GCST90001698	CD45RA+ CD28- CD8+ T cell Absolute Count	rs142111513	8	23682802	C	G	168.8	25.4	0.0045	3.43e-11	3408	44.1649
GCST90001698	CD45RA+ CD28- CD8+ T cell Absolute Count	rs34000508	8	25574426	T	C	164.3	21.61	0.0066	3.68e-14	3408	57.805
GCST90001698	CD45RA+ CD28- CD8+ T cell Absolute Count	rs117983267	8	124174485	A	C	111	19.94	0.0079	2.77e-08	3408	30.9882
GCST90001698	CD45RA+ CD28- CD8+ T cell Absolute Count	rs147959386	8	124197307	A	G	123.5	20	0.0079	7.32e-10	3408	38.1306
GCST90001698	CD45RA+ CD28- CD8+ T cell Absolute Count	rs79218577	8	143859934	C	G	828.9	70.61	0.0007	3.17e-31	3408	137.807
GCST90001698	CD45RA+ CD28- CD8+ T cell Absolute Count	rs139584477	8	57056704	A	G	172.5	29.41	0.0035	4.95e-09	3408	34.4024
GCST90001698	CD45RA+ CD28- CD8+ T cell Absolute Count	rs117626443	8	69864162	G	C	196	35.52	0.0023	3.68e-08	3408	30.4485
GCST90001698	CD45RA+ CD28- CD8+ T cell Absolute Count	rs118076041	8	144562245	A	G	248.5	37.09	0.0022	2.41e-11	3408	44.8889
GCST90001698	CD45RA+ CD28- CD8+ T cell Absolute Count	rs77009235	8	4499026	T	C	116.6	21.02	0.0066	3.19e-08	3408	30.7703
GCST90001698	CD45RA+ CD28- CD8+ T cell Absolute Count	rs34039708	8	12500832	A	C	395.7	44.12	0.0019	4.89e-19	3408	80.438
GCST90001698	CD45RA+ CD28- CD8+ T cell Absolute Count	rs181660070	8	117040660	T	C	137	20.15	0.0085	1.26e-11	3408	46.2265
GCST90001698	CD45RA+ CD28- CD8+ T cell Absolute Count	rs144258173	8	2859400	G	A	369.2	61.96	0.0007	2.79e-09	3408	35.5059
GCST90001698	CD45RA+ CD28- CD8+ T cell Absolute Count	rs79851411	8	13716390	A	G	1826	132.8	0.0001	6.61e-42	3408	189.062
GCST90001698	CD45RA+ CD28- CD8+ T cell Absolute Count	rs183280627	8	30627573	A	G	253.3	38.53	0.0021	5.64e-11	3408	43.2188
GCST90001698	CD45RA+ CD28- CD8+ T cell Absolute Count	rs77370289	8	57917248	C	T	404.4	62.01	0.0007	7.99e-11	3408	42.5303
GCST90001698	CD45RA+ CD28- CD8+ T cell Absolute Count	rs117808048	8	73079210	A	G	206.4	37.47	0.0026	3.85e-08	3408	30.3425
GCST90001698	CD45RA+ CD28- CD8+ T cell Absolute Count	rs117448261	8	82400020	C	T	196.1	35.66	0.0022	4.08e-08	3408	30.2407
GCST90001698	CD45RA+ CD28- CD8+ T cell Absolute Count	rs117440863	8	98513319	C	T	375.1	62.7	0.0009	2.43e-09	3408	35.7898
GCST90001698	CD45RA+ CD28- CD8+ T cell Absolute Count	rs117123362	8	129915383	C	G	229.3	39.06	0.0021	4.76e-09	3408	34.4623
GCST90001698	CD45RA+ CD28- CD8+ T cell Absolute Count	rs113122796	8	142876352	G	C	403.5	51.12	0.001	3.95e-15	3408	62.3025
GCST90001698	CD45RA+ CD28- CD8+ T cell Absolute Count	rs374964617	9	504491	C	A	196.4	28.32	0.0038	4.89e-12	3408	48.0946
GCST90001698	CD45RA+ CD28- CD8+ T cell Absolute Count	rs149649979	9	10889621	T	C	708.1	63.75	0.0007	3.47e-28	3408	123.375
GCST90001698	CD45RA+ CD28- CD8+ T cell Absolute Count	rs75067089	9	14983311	T	C	252.6	38.08	0.0023	3.77e-11	3408	44.002
GCST90001698	CD45RA+ CD28- CD8+ T cell Absolute Count	rs151035277	9	25887570	A	T	310	42.47	0.0018	3.59e-13	3408	53.2793
GCST90001698	CD45RA+ CD28- CD8+ T cell Absolute Count	rs148380088	9	28759554	T	C	149.3	26.38	0.0044	1.64e-08	3408	32.031
GCST90001698	CD45RA+ CD28- CD8+ T cell Absolute Count	rs118062750	9	29889453	T	A	224.1	32	0.0028	3.03e-12	3408	49.0438
GCST90001698	CD45RA+ CD28- CD8+ T cell Absolute Count	rs10122523	9	99511751	A	G	359.1	49.2	0.0012	3.58e-13	3408	53.2722
GCST90001698	CD45RA+ CD28- CD8+ T cell Absolute Count	rs7850783	9	100968226	G	A	143.3	20.28	0.0079	1.89e-12	3408	49.9294
GCST90001698	CD45RA+ CD28- CD8+ T cell Absolute Count	rs188376248	9	102390885	T	C	159.6	26.7	0.0044	2.51e-09	3408	35.7308
GCST90001698	CD45RA+ CD28- CD8+ T cell Absolute Count	rs34609592	9	136915695	A	G	1008	92.78	0.0003	4.73e-27	3408	118.035
GCST90001698	CD45RA+ CD28- CD8+ T cell Absolute Count	rs72704856	9	10774031	G	A	424.9	49.05	0.0013	7.01e-18	3408	75.0405
GCST90001698	CD45RA+ CD28- CD8+ T cell Absolute Count	rs144206851	9	77966779	T	G	494.7	55.7	0.0012	1.04e-18	3408	78.8812
GCST90001698	CD45RA+ CD28- CD8+ T cell Absolute Count	rs12378893	9	79057643	A	G	245.4	36.99	0.0025	3.79e-11	3408	44.0129
GCST90001698	CD45RA+ CD28- CD8+ T cell Absolute Count	rs76017116	9	107332377	A	T	219.6	33.39	0.0026	5.57e-11	3408	43.2546
GCST90001698	CD45RA+ CD28- CD8+ T cell Absolute Count	rs72768736	9	137149408	A	G	520	59.93	0.0007	6.19e-18	3408	75.2867
GCST90001698	CD45RA+ CD28- CD8+ T cell Absolute Count	rs77733172	9	140235501	T	C	188.4	31.51	0.0037	2.46e-09	3408	35.7491
GCST90001698	CD45RA+ CD28- CD8+ T cell Absolute Count	rs62549163	9	45359057	G	A	96.47	15.83	0.0156	1.23e-09	3408	37.1384
GCST90001698	CD45RA+ CD28- CD8+ T cell Absolute Count	rs117702997	9	83435830	G	A	215.2	39.24	0.0021	4.46e-08	3408	30.0764
GCST90001698	CD45RA+ CD28- CD8+ T cell Absolute Count	rs10120422	9	99717003	T	C	302.7	46.24	0.0013	6.78e-11	3408	42.8538
GCST90001698	CD45RA+ CD28- CD8+ T cell Absolute Count	rs145563511	9	106801353	G	A	185.9	33.18	0.0031	2.28e-08	3408	31.3911
GCST90001698	CD45RA+ CD28- CD8+ T cell Absolute Count	rs76543451	9	122201008	A	G	130.9	20.78	0.0079	3.35e-10	3408	39.6815
GCST90001698	CD45RA+ CD28- CD8+ T cell Absolute Count	rs74336249	9	135625608	T	C	125.6	19.43	0.0076	1.16e-10	3408	41.7863
GCST90001698	CD45RA+ CD28- CD8+ T cell Absolute Count	rs140322068	10	1765793	A	G	204.4	36.08	0.0032	1.58e-08	3408	32.0944
GCST90001698	CD45RA+ CD28- CD8+ T cell Absolute Count	rs145743664	10	16995517	C	T	124.1	19.47	0.0092	2.08e-10	3408	40.6267
GCST90001698	CD45RA+ CD28- CD8+ T cell Absolute Count	rs149860203	10	31026572	T	C	453.6	47.7	0.0013	3.55e-21	3408	90.4293
GCST90001698	CD45RA+ CD28- CD8+ T cell Absolute Count	rs10824158	10	53915868	T	G	407.5	40.68	0.0019	2.65e-23	3408	100.344
GCST90001698	CD45RA+ CD28- CD8+ T cell Absolute Count	rs184899141	10	82437388	A	G	221.2	40.33	0.0019	4.44e-08	3408	30.0825
GCST90001698	CD45RA+ CD28- CD8+ T cell Absolute Count	rs74322543	10	85916001	G	A	658.4	82.87	0.0004	2.61e-15	3408	63.1226
GCST90001698	CD45RA+ CD28- CD8+ T cell Absolute Count	rs143772909	10	101494118	T	C	328.1	52.32	0.001	4.02e-10	3408	39.3257
GCST90001698	CD45RA+ CD28- CD8+ T cell Absolute Count	rs138948609	10	132596864	A	G	59.98	10.31	0.0318	6.47e-09	3408	33.8451
GCST90001698	CD45RA+ CD28- CD8+ T cell Absolute Count	rs72780729	10	17605945	T	A	206	24.92	0.0047	1.92e-16	3408	68.3342
GCST90001698	CD45RA+ CD28- CD8+ T cell Absolute Count	rs145021762	10	22411454	A	G	77.03	13.23	0.0207	6.37e-09	3408	33.9
GCST90001698	CD45RA+ CD28- CD8+ T cell Absolute Count	rs2816832	10	52735936	T	C	192.4	28.49	0.0035	1.68e-11	3408	45.6063
GCST90001698	CD45RA+ CD28- CD8+ T cell Absolute Count	rs11202534	10	89500755	T	G	387.4	65.92	0.001	4.58e-09	3408	34.537
GCST90001698	CD45RA+ CD28- CD8+ T cell Absolute Count	rs112517700	10	91013835	A	G	95.85	16.51	0.0114	7.06e-09	3408	33.7047
GCST90001698	CD45RA+ CD28- CD8+ T cell Absolute Count	rs147563624	10	5377215	T	C	549.6	57.08	0.0009	1.16e-21	3408	92.7098
GCST90001698	CD45RA+ CD28- CD8+ T cell Absolute Count	rs78622624	10	33359425	C	T	97.68	15.15	0.0128	1.3e-10	3408	41.5706
GCST90001698	CD45RA+ CD28- CD8+ T cell Absolute Count	rs72810820	10	92600913	T	C	584.7	76.44	0.0004	2.6e-14	3408	58.5093
GCST90001698	CD45RA+ CD28- CD8+ T cell Absolute Count	rs117003718	10	124406240	A	G	194.3	29.94	0.0035	9.89e-11	3408	42.1155
GCST90001698	CD45RA+ CD28- CD8+ T cell Absolute Count	rs11596188	10	1734511	G	C	526.2	54.32	0.0009	6.51e-22	3408	93.8387
GCST90001698	CD45RA+ CD28- CD8+ T cell Absolute Count	rs77390603	10	4688192	A	C	336.9	45.79	0.0015	2.36e-13	3408	54.1328
GCST90001698	CD45RA+ CD28- CD8+ T cell Absolute Count	rs147968748	10	54704473	G	A	183.9	22.31	0.0057	2.32e-16	3408	67.9461
GCST90001698	CD45RA+ CD28- CD8+ T cell Absolute Count	rs145835734	10	66659421	G	T	479.2	79.88	0.0004	2.19e-09	3408	35.988
GCST90001698	CD45RA+ CD28- CD8+ T cell Absolute Count	rs143395500	10	69536834	T	C	1232	203.7	0.0001	1.63e-09	3408	36.5796
GCST90001698	CD45RA+ CD28- CD8+ T cell Absolute Count	rs191325818	10	120573449	C	A	177.1	31.66	0.004	2.42e-08	3408	31.2907
GCST90001698	CD45RA+ CD28- CD8+ T cell Absolute Count	rs72828601	10	121905612	T	C	374.9	46.66	0.0013	1.3e-15	3408	64.5567
GCST90001698	CD45RA+ CD28- CD8+ T cell Absolute Count	rs76385522	11	10620991	T	C	335	44.28	0.0016	4.92e-14	3408	57.2367
GCST90001698	CD45RA+ CD28- CD8+ T cell Absolute Count	rs78922116	11	25534610	T	C	263.6	31.58	0.0029	1.02e-16	3408	69.6733
GCST90001698	CD45RA+ CD28- CD8+ T cell Absolute Count	rs7130130	11	59336329	A	G	342.1	46.48	0.0015	2.29e-13	3408	54.1719
GCST90001698	CD45RA+ CD28- CD8+ T cell Absolute Count	rs186370342	11	92081132	T	A	152.4	26.87	0.004	1.54e-08	3408	32.1688
GCST90001698	CD45RA+ CD28- CD8+ T cell Absolute Count	rs75157411	11	95180478	A	G	212.8	37.83	0.0022	2e-08	3408	31.6425
GCST90001698	CD45RA+ CD28- CD8+ T cell Absolute Count	rs117284243	11	122918979	T	A	1783	131.7	0.0001	9.6e-41	3408	183.287
GCST90001698	CD45RA+ CD28- CD8+ T cell Absolute Count	rs74540476	11	29902098	A	G	90.23	16.28	0.0122	3.21e-08	3408	30.718
GCST90001698	CD45RA+ CD28- CD8+ T cell Absolute Count	rs77695406	11	70599488	A	T	269.8	41.4	0.0018	8.23e-11	3408	42.4701
GCST90001698	CD45RA+ CD28- CD8+ T cell Absolute Count	rs138259561	11	76470121	A	G	187	31.68	0.0029	3.98e-09	3408	34.8428
GCST90001698	CD45RA+ CD28- CD8+ T cell Absolute Count	rs189796120	11	109281106	T	C	122.6	18.08	0.01	1.42e-11	3408	45.9816
GCST90001698	CD45RA+ CD28- CD8+ T cell Absolute Count	rs118014538	11	3830358	A	G	248.6	28.49	0.004	4.08e-18	3408	76.1408
GCST90001698	CD45RA+ CD28- CD8+ T cell Absolute Count	rs78085398	11	33121166	A	G	105.3	18.42	0.0094	1.18e-08	3408	32.6797
GCST90001698	CD45RA+ CD28- CD8+ T cell Absolute Count	rs146345208	11	42971538	A	G	111.4	18.58	0.0098	2.28e-09	3408	35.9484
GCST90001698	CD45RA+ CD28- CD8+ T cell Absolute Count	rs117270364	11	60694375	C	A	186	31.2	0.0032	2.73e-09	3408	35.5399
GCST90001698	CD45RA+ CD28- CD8+ T cell Absolute Count	rs12279408	11	84269972	T	C	699.1	69.55	0.0007	1.9e-23	3408	101.038
GCST90001698	CD45RA+ CD28- CD8+ T cell Absolute Count	rs142869493	11	87291175	T	C	394.5	51.12	0.0013	1.55e-14	3408	59.5542
GCST90001698	CD45RA+ CD28- CD8+ T cell Absolute Count	rs79741386	11	109660227	A	G	141.4	20.64	0.0073	8.6e-12	3408	46.9331
GCST90001698	CD45RA+ CD28- CD8+ T cell Absolute Count	rs78881177	11	127881478	C	A	297	43.55	0.0016	1.07e-11	3408	46.509
GCST90001698	CD45RA+ CD28- CD8+ T cell Absolute Count	rs77485746	11	129187484	A	C	287.4	43.92	0.0015	6.96e-11	3408	42.8202
GCST90001698	CD45RA+ CD28- CD8+ T cell Absolute Count	rs1106305	11	12065087	T	C	95.49	13.66	0.0173	3.28e-12	3408	48.8669
GCST90001698	CD45RA+ CD28- CD8+ T cell Absolute Count	rs78524989	11	94284134	G	T	183	33.09	0.0029	3.42e-08	3408	30.585
GCST90001698	CD45RA+ CD28- CD8+ T cell Absolute Count	rs117573224	11	1149087	A	G	188	33.74	0.0029	2.71e-08	3408	31.0474
GCST90001698	CD45RA+ CD28- CD8+ T cell Absolute Count	rs117420444	11	31631366	A	T	344.4	54.89	0.001	3.96e-10	3408	39.3677
GCST90001698	CD45RA+ CD28- CD8+ T cell Absolute Count	rs76552842	11	83433494	A	G	2721	123.4	0.0001	8.41e-101	3408	486.213
GCST90001698	CD45RA+ CD28- CD8+ T cell Absolute Count	rs116916598	11	121746998	G	A	834.4	80.31	0.0006	6.48e-25	3408	107.947
GCST90001698	CD45RA+ CD28- CD8+ T cell Absolute Count	rs137943198	12	10963475	A	C	515.7	55.97	0.0009	5.4e-20	3408	84.8953
GCST90001698	CD45RA+ CD28- CD8+ T cell Absolute Count	rs78773852	12	71181930	C	T	303.6	45.76	0.0016	3.79e-11	3408	44.0181
GCST90001698	CD45RA+ CD28- CD8+ T cell Absolute Count	rs71466029	12	82065434	T	C	397	48.27	0.0015	2.74e-16	3408	67.6436
GCST90001698	CD45RA+ CD28- CD8+ T cell Absolute Count	rs139075636	12	102082782	G	A	516.8	57.96	0.001	7.67e-19	3408	79.5039
GCST90001698	CD45RA+ CD28- CD8+ T cell Absolute Count	rs77577050	12	116077199	T	G	322	41.59	0.0016	1.29e-14	3408	59.9424
GCST90001698	CD45RA+ CD28- CD8+ T cell Absolute Count	rs10505739	12	10043518	C	A	985.5	78.14	0.0004	1.12e-35	3408	159.062
GCST90001698	CD45RA+ CD28- CD8+ T cell Absolute Count	rs147107195	12	48190275	T	C	851.2	92.57	0.0003	6.37e-20	3408	84.5518
GCST90001698	CD45RA+ CD28- CD8+ T cell Absolute Count	rs117613430	12	93540934	A	G	250.3	45.06	0.0015	3.01e-08	3408	30.856
GCST90001698	CD45RA+ CD28- CD8+ T cell Absolute Count	rs139898536	12	109036912	T	A	161.3	28.25	0.0043	1.23e-08	3408	32.6011
GCST90001698	CD45RA+ CD28- CD8+ T cell Absolute Count	rs112121527	12	119037578	C	T	249.4	42.57	0.0019	5.14e-09	3408	34.323
GCST90001698	CD45RA+ CD28- CD8+ T cell Absolute Count	rs146822590	12	130060949	T	A	642.9	54.5	0.0009	1.66e-31	3408	139.153
GCST90001698	CD45RA+ CD28- CD8+ T cell Absolute Count	rs75391939	12	133446245	T	C	416.6	51.47	0.0012	7.89e-16	3408	65.5134
GCST90001698	CD45RA+ CD28- CD8+ T cell Absolute Count	rs142686680	12	29095512	C	T	440.2	64.38	0.0007	9.46e-12	3408	46.7518
GCST90001698	CD45RA+ CD28- CD8+ T cell Absolute Count	rs58817739	12	46009960	G	A	398.3	60.2	0.0007	4.25e-11	3408	43.7751
GCST90001698	CD45RA+ CD28- CD8+ T cell Absolute Count	rs112529428	12	129340399	T	C	345.5	42.75	0.0015	8.74e-16	3408	65.3166
GCST90001698	CD45RA+ CD28- CD8+ T cell Absolute Count	rs144682449	12	53402638	A	G	144.1	25.27	0.0062	1.3e-08	3408	32.5175
GCST90001698	CD45RA+ CD28- CD8+ T cell Absolute Count	rs35275693	12	88561479	G	A	542.5	54.89	0.001	9.78e-23	3408	97.6817
GCST90001698	CD45RA+ CD28- CD8+ T cell Absolute Count	rs184910025	12	117089403	A	G	271.1	40.3	0.0019	2.02e-11	3408	45.2532
GCST90001698	CD45RA+ CD28- CD8+ T cell Absolute Count	rs11060236	12	129773605	G	A	216.9	30.85	0.0031	2.49e-12	3408	49.4321
GCST90001698	CD45RA+ CD28- CD8+ T cell Absolute Count	rs117785622	12	132283582	T	G	573	57.77	0.001	7.11e-23	3408	98.3795
GCST90001698	CD45RA+ CD28- CD8+ T cell Absolute Count	rs188074116	12	19311236	A	G	1200	109.5	0.0001	1.7e-27	3408	120.098
GCST90001698	CD45RA+ CD28- CD8+ T cell Absolute Count	rs117293367	12	52437438	T	C	437.7	69.06	0.0006	2.64e-10	3408	40.1698
GCST90001698	CD45RA+ CD28- CD8+ T cell Absolute Count	rs146661200	12	100494123	T	C	152.8	23.81	0.0056	1.58e-10	3408	41.1839
GCST90001698	CD45RA+ CD28- CD8+ T cell Absolute Count	rs11112760	12	106241673	T	C	82	13.96	0.0173	4.67e-09	3408	34.503
GCST90001698	CD45RA+ CD28- CD8+ T cell Absolute Count	rs143435133	12	129545747	A	G	279.2	36.97	0.0021	5.42e-14	3408	57.0337
GCST90001698	CD45RA+ CD28- CD8+ T cell Absolute Count	rs75592465	13	105831838	T	G	559.9	69.63	0.0006	1.22e-15	3408	64.6589
GCST90001698	CD45RA+ CD28- CD8+ T cell Absolute Count	rs150476409	13	113289664	A	G	432.3	52.29	0.0012	1.92e-16	3408	68.3492
GCST90001698	CD45RA+ CD28- CD8+ T cell Absolute Count	rs188618717	13	114441229	A	G	353.5	42.26	0.0018	8.66e-17	3408	69.9713
GCST90001698	CD45RA+ CD28- CD8+ T cell Absolute Count	rs111648746	13	28485345	A	G	308.6	43.15	0.0015	1.04e-12	3408	51.1482
GCST90001698	CD45RA+ CD28- CD8+ T cell Absolute Count	rs3848018	13	99034552	G	A	257	38.1	0.0021	1.78e-11	3408	45.5005
GCST90001698	CD45RA+ CD28- CD8+ T cell Absolute Count	rs147794988	13	113455261	A	C	154.6	25.86	0.0045	2.47e-09	3408	35.7406
GCST90001698	CD45RA+ CD28- CD8+ T cell Absolute Count	rs186400376	13	31805158	A	T	386.5	52.34	0.001	1.91e-13	3408	54.5295
GCST90001698	CD45RA+ CD28- CD8+ T cell Absolute Count	rs145720280	13	43404037	C	T	202.4	32.76	0.0031	7.31e-10	3408	38.171
GCST90001698	CD45RA+ CD28- CD8+ T cell Absolute Count	rs75550713	13	112088993	T	C	207	33.71	0.0029	9.17e-10	3408	37.7071
GCST90001698	CD45RA+ CD28- CD8+ T cell Absolute Count	rs117177255	13	77081029	T	C	255.1	33.32	0.0028	2.52e-14	3408	58.6153
GCST90001698	CD45RA+ CD28- CD8+ T cell Absolute Count	rs80133207	13	113264513	C	G	391.9	46.66	0.0015	6.53e-17	3408	70.5442
GCST90001698	CD45RA+ CD28- CD8+ T cell Absolute Count	rs117075995	13	19869255	G	C	252.9	28.72	0.0037	2.05e-18	3408	77.5405
GCST90001698	CD45RA+ CD28- CD8+ T cell Absolute Count	rs113007178	13	40914557	A	T	289.8	41.55	0.0018	3.67e-12	3408	48.6468
GCST90001698	CD45RA+ CD28- CD8+ T cell Absolute Count	rs80128954	13	76775102	T	C	297.2	44.49	0.0015	2.78e-11	3408	44.6244
GCST90001698	CD45RA+ CD28- CD8+ T cell Absolute Count	rs78750136	14	26308944	C	T	3549	263.7	NA	2.85e-40	3408	181.131
GCST90001698	CD45RA+ CD28- CD8+ T cell Absolute Count	rs80334718	14	33998519	G	A	391.1	49.95	0.0012	6.43e-15	3408	61.3062
GCST90001698	CD45RA+ CD28- CD8+ T cell Absolute Count	rs146937045	14	46740502	G	T	399.5	53.53	0.0018	1.07e-13	3408	55.6979
GCST90001698	CD45RA+ CD28- CD8+ T cell Absolute Count	rs74565504	14	89207147	T	G	442.9	54.79	0.001	8.69e-16	3408	65.3445
GCST90001698	CD45RA+ CD28- CD8+ T cell Absolute Count	rs192467351	14	76826605	G	C	308.3	54.7	0.001	1.88e-08	3408	31.7667
GCST90001698	CD45RA+ CD28- CD8+ T cell Absolute Count	rs71419987	14	34919717	A	G	584.1	69.32	0.0006	5.22e-17	3408	70.9998
GCST90001698	CD45RA+ CD28- CD8+ T cell Absolute Count	rs113699161	14	58571589	A	G	337.1	43.36	0.0015	9.91e-15	3408	60.442
GCST90001698	CD45RA+ CD28- CD8+ T cell Absolute Count	rs150889386	14	100822892	C	T	829.8	104	0.0003	2.04e-15	3408	63.662
GCST90001698	CD45RA+ CD28- CD8+ T cell Absolute Count	rs183436787	14	41636680	T	C	606.7	63.67	0.0007	2.95e-21	3408	90.7984
GCST90001698	CD45RA+ CD28- CD8+ T cell Absolute Count	rs184184520	14	45055780	T	G	306.1	48.59	0.0013	3.39e-10	3408	39.6856
GCST90001698	CD45RA+ CD28- CD8+ T cell Absolute Count	rs150055480	14	55295865	A	G	262.4	37.13	0.0025	1.91e-12	3408	49.9434
GCST90001698	CD45RA+ CD28- CD8+ T cell Absolute Count	rs61755651	14	72431599	T	C	211.5	36.04	0.0023	4.8e-09	3408	34.4391
GCST90001698	CD45RA+ CD28- CD8+ T cell Absolute Count	rs117862145	14	33586273	T	A	260.8	39.75	0.0019	6.23e-11	3408	43.0468
GCST90001698	CD45RA+ CD28- CD8+ T cell Absolute Count	rs144275943	14	34065832	G	T	730	96.39	0.0003	4.65e-14	3408	57.3564
GCST90001698	CD45RA+ CD28- CD8+ T cell Absolute Count	rs10400782	14	35130401	C	A	280.3	39.64	0.0019	1.85e-12	3408	50.001
GCST90001698	CD45RA+ CD28- CD8+ T cell Absolute Count	rs10484068	14	99653123	T	C	118.5	17.59	0.0103	1.86e-11	3408	45.3842
GCST90001698	CD45RA+ CD28- CD8+ T cell Absolute Count	rs149908314	15	54344919	T	C	416.3	45.67	0.0016	1.31e-19	3408	83.0904
GCST90001698	CD45RA+ CD28- CD8+ T cell Absolute Count	rs149438077	15	30234373	G	A	159.7	28.3	0.004	1.82e-08	3408	31.8447
GCST90001698	CD45RA+ CD28- CD8+ T cell Absolute Count	rs188087675	15	29114742	A	G	246	36.11	0.0032	1.13e-11	3408	46.4104
GCST90001698	CD45RA+ CD28- CD8+ T cell Absolute Count	rs56041702	15	50008133	C	G	203.7	31.66	0.0032	1.41e-10	3408	41.3962
GCST90001698	CD45RA+ CD28- CD8+ T cell Absolute Count	rs117801457	15	29421113	T	C	224.8	31.22	0.0034	7.31e-13	3408	51.8474
GCST90001698	CD45RA+ CD28- CD8+ T cell Absolute Count	rs181228225	15	84950824	A	G	628.3	64.46	0.0006	3.68e-22	3408	95.0065
GCST90001698	CD45RA+ CD28- CD8+ T cell Absolute Count	rs75669615	15	39668760	A	G	185	29.82	0.0037	6.24e-10	3408	38.4883
GCST90001698	CD45RA+ CD28- CD8+ T cell Absolute Count	rs117211386	15	51649599	A	G	447.6	54.04	0.001	1.71e-16	3408	68.604
GCST90001698	CD45RA+ CD28- CD8+ T cell Absolute Count	rs142151887	16	1071217	A	C	274.8	38.79	0.0019	1.69e-12	3408	50.1873
GCST90001698	CD45RA+ CD28- CD8+ T cell Absolute Count	rs117898578	16	50471284	G	C	221	37.13	0.0026	2.91e-09	3408	35.427
GCST90001698	CD45RA+ CD28- CD8+ T cell Absolute Count	rs143946135	16	69023689	G	A	161.6	24.83	0.0053	8.64e-11	3408	42.3574
GCST90001698	CD45RA+ CD28- CD8+ T cell Absolute Count	rs79548047	16	11614838	C	T	163.6	28.37	0.0053	8.71e-09	3408	33.2543
GCST90001698	CD45RA+ CD28- CD8+ T cell Absolute Count	rs151246819	16	23373955	A	G	331.7	44.7	0.0015	1.46e-13	3408	55.065
GCST90001698	CD45RA+ CD28- CD8+ T cell Absolute Count	rs34265859	16	25931790	C	G	116.2	18	0.0106	1.25e-10	3408	41.6742
GCST90001698	CD45RA+ CD28- CD8+ T cell Absolute Count	rs182758172	16	55308338	T	C	2062	151.8	0.0001	5.46e-41	3408	184.516
GCST90001698	CD45RA+ CD28- CD8+ T cell Absolute Count	rs117555426	16	13128176	C	A	414.6	53.64	0.001	1.41e-14	3408	59.7422
GCST90001698	CD45RA+ CD28- CD8+ T cell Absolute Count	rs142076427	16	5628078	A	G	181.9	32.71	0.0029	2.9e-08	3408	30.9246
GCST90001698	CD45RA+ CD28- CD8+ T cell Absolute Count	rs78888262	16	88701572	A	C	434.2	63.13	0.0006	7.2e-12	3408	47.3051
GCST90001698	CD45RA+ CD28- CD8+ T cell Absolute Count	rs150935172	16	23355581	A	C	192.6	35.24	0.0026	4.96e-08	3408	29.8704
GCST90001698	CD45RA+ CD28- CD8+ T cell Absolute Count	rs144104650	17	5023557	A	G	591.4	73.04	0.0006	7.8e-16	3408	65.5603
GCST90001698	CD45RA+ CD28- CD8+ T cell Absolute Count	rs78100215	17	8298873	A	G	352	44.95	0.0015	6.36e-15	3408	61.3234
GCST90001698	CD45RA+ CD28- CD8+ T cell Absolute Count	rs117922931	17	30028367	G	A	785.2	70.89	0.0006	4.89e-28	3408	122.685
GCST90001698	CD45RA+ CD28- CD8+ T cell Absolute Count	rs143393137	17	30967385	T	C	189.1	33.53	0.0028	1.84e-08	3408	31.8065
GCST90001698	CD45RA+ CD28- CD8+ T cell Absolute Count	rs139736375	17	67625638	T	C	443.1	51.97	0.001	2.25e-17	3408	72.6939
GCST90001698	CD45RA+ CD28- CD8+ T cell Absolute Count	rs17882143	17	41836082	T	C	121.9	21.11	0.007	8.32e-09	3408	33.345
GCST90001698	CD45RA+ CD28- CD8+ T cell Absolute Count	rs150053624	17	80299376	T	C	496.1	55.44	0.0009	5.81e-19	3408	80.0741
GCST90001698	CD45RA+ CD28- CD8+ T cell Absolute Count	rs34539402	17	39959627	A	G	211.7	33.34	0.0026	2.42e-10	3408	40.3191
GCST90001698	CD45RA+ CD28- CD8+ T cell Absolute Count	rs55856613	17	79094162	A	G	330.6	59.91	0.0007	3.68e-08	3408	30.4514
GCST90001698	CD45RA+ CD28- CD8+ T cell Absolute Count	rs77725246	17	55639212	T	C	268.4	41.66	0.0016	1.35e-10	3408	41.5075
GCST90001698	CD45RA+ CD28- CD8+ T cell Absolute Count	rs79757812	17	65896989	A	G	99.34	16.98	0.0116	5.33e-09	3408	34.2273
GCST90001698	CD45RA+ CD28- CD8+ T cell Absolute Count	rs75438005	18	26017285	A	G	939.1	130.1	0.0001	6.41e-13	3408	52.1038
GCST90001698	CD45RA+ CD28- CD8+ T cell Absolute Count	rs116940971	18	38279589	T	C	469.1	52.88	0.001	1.14e-18	3408	78.6952
GCST90001698	CD45RA+ CD28- CD8+ T cell Absolute Count	rs117745825	18	3305228	C	T	854.9	74.11	0.0006	3.13e-30	3408	133.069
GCST90001698	CD45RA+ CD28- CD8+ T cell Absolute Count	rs145978106	18	7839215	A	C	207	22.8	0.006	1.8e-19	3408	82.4273
GCST90001698	CD45RA+ CD28- CD8+ T cell Absolute Count	rs76808079	18	22735939	C	A	364.4	54.53	0.001	2.74e-11	3408	44.6566
GCST90001698	CD45RA+ CD28- CD8+ T cell Absolute Count	rs17685554	18	55183945	A	G	139.6	24.06	0.0057	7.22e-09	3408	33.6651
GCST90001698	CD45RA+ CD28- CD8+ T cell Absolute Count	rs73966235	18	65092573	T	A	362.8	46.21	0.0018	5.51e-15	3408	61.64
GCST90001698	CD45RA+ CD28- CD8+ T cell Absolute Count	rs150905742	18	70586990	A	G	311	47.64	0.0015	7.72e-11	3408	42.6165
GCST90001698	CD45RA+ CD28- CD8+ T cell Absolute Count	rs59985987	18	59422486	T	C	180.4	32.64	0.0032	3.47e-08	3408	30.5473
GCST90001698	CD45RA+ CD28- CD8+ T cell Absolute Count	rs150635355	18	38662297	A	T	93.79	15.05	0.0135	5.14e-10	3408	38.8365
GCST90001698	CD45RA+ CD28- CD8+ T cell Absolute Count	rs150994087	18	56708792	T	C	316	49.25	0.0013	1.59e-10	3408	41.1682
GCST90001698	CD45RA+ CD28- CD8+ T cell Absolute Count	rs11661882	18	70504468	A	G	-233.6	40.25	0.9974	7.08e-09	3408	33.6832
GCST90001698	CD45RA+ CD28- CD8+ T cell Absolute Count	rs147136626	18	73901698	T	A	160.7	28.09	0.0041	1.16e-08	3408	32.7287
GCST90001698	CD45RA+ CD28- CD8+ T cell Absolute Count	rs146101423	19	6753000	A	C	417.2	62.38	0.0007	2.64e-11	3408	44.7299
GCST90001698	CD45RA+ CD28- CD8+ T cell Absolute Count	rs7254864	19	9246656	A	G	643.8	80.36	0.0006	1.54e-15	3408	64.1833
GCST90001698	CD45RA+ CD28- CD8+ T cell Absolute Count	rs118089863	19	24477916	T	C	516.5	52.39	0.0018	1.25e-22	3408	97.195
GCST90001698	CD45RA+ CD28- CD8+ T cell Absolute Count	rs73034498	19	44937435	T	C	250	43.75	0.0016	1.2e-08	3408	32.6531
GCST90001698	CD45RA+ CD28- CD8+ T cell Absolute Count	rs147572731	19	49416171	T	C	826.8	69.68	0.0007	7.54e-32	3408	140.794
GCST90001698	CD45RA+ CD28- CD8+ T cell Absolute Count	rs57121931	19	55017690	C	T	214.7	38.13	0.0022	1.94e-08	3408	31.7052
GCST90001698	CD45RA+ CD28- CD8+ T cell Absolute Count	rs143871291	19	1191667	G	A	111.8	18.01	0.0092	6.12e-10	3408	38.5351
GCST90001698	CD45RA+ CD28- CD8+ T cell Absolute Count	rs146650864	19	22454852	A	G	338.4	41.59	0.0021	5.64e-16	3408	66.2038
GCST90001698	CD45RA+ CD28- CD8+ T cell Absolute Count	rs146989801	19	45630360	G	C	187.4	33.91	0.0026	3.51e-08	3408	30.541
GCST90001698	CD45RA+ CD28- CD8+ T cell Absolute Count	rs59745713	19	34075835	A	G	149.1	21.18	0.0069	2.36e-12	3408	49.5568
GCST90001698	CD45RA+ CD28- CD8+ T cell Absolute Count	rs145410896	19	34111992	G	C	202.5	24.61	0.005	2.68e-16	3408	67.7059
GCST90001698	CD45RA+ CD28- CD8+ T cell Absolute Count	rs200198801	19	46387941	A	G	319.6	44.35	0.0016	7.07e-13	3408	51.931
GCST90001698	CD45RA+ CD28- CD8+ T cell Absolute Count	rs140800343	19	50001170	T	C	69.9	12.06	0.0211	7.48e-09	3408	33.5938
GCST90001698	CD45RA+ CD28- CD8+ T cell Absolute Count	rs77955766	19	17307102	G	T	217.6	37.05	0.0023	4.72e-09	3408	34.4938
GCST90001698	CD45RA+ CD28- CD8+ T cell Absolute Count	rs78703636	19	33953595	C	T	1057	134.1	0.0001	4.18e-15	3408	62.1287
GCST90001698	CD45RA+ CD28- CD8+ T cell Absolute Count	rs112604811	19	46587710	T	C	1015	81.57	0.0004	8.89e-35	3408	154.836
GCST90001698	CD45RA+ CD28- CD8+ T cell Absolute Count	rs459056	20	15614140	G	T	197.3	29.42	0.0034	2.34e-11	3408	44.9748
GCST90001698	CD45RA+ CD28- CD8+ T cell Absolute Count	rs184911123	20	18880832	A	T	267.2	40.47	0.0018	4.68e-11	3408	43.592
GCST90001698	CD45RA+ CD28- CD8+ T cell Absolute Count	rs138246394	20	54228961	A	G	262.1	43.79	0.0016	2.38e-09	3408	35.8248
GCST90001698	CD45RA+ CD28- CD8+ T cell Absolute Count	rs17791728	20	17556587	C	T	751.8	64.6	0.0006	1e-30	3408	135.438
GCST90001698	CD45RA+ CD28- CD8+ T cell Absolute Count	rs180972485	20	24457030	A	G	489.9	50.73	0.001	8.85e-22	3408	93.2578
GCST90001698	CD45RA+ CD28- CD8+ T cell Absolute Count	rs41276984	20	37580670	G	C	609.3	53.09	0.0012	6.17e-30	3408	131.716
GCST90001698	CD45RA+ CD28- CD8+ T cell Absolute Count	rs145250558	20	15245578	C	G	378.7	48.86	0.0012	1.18e-14	3408	60.0736
GCST90001698	CD45RA+ CD28- CD8+ T cell Absolute Count	rs113369914	20	21420694	T	C	214.8	37.5	0.0021	1.1e-08	3408	32.81
GCST90001698	CD45RA+ CD28- CD8+ T cell Absolute Count	rs137942933	20	33104122	T	G	1000	72.99	0.0006	1.18e-41	3408	187.704
GCST90001698	CD45RA+ CD28- CD8+ T cell Absolute Count	rs118180479	20	37027035	C	T	534.9	55.24	0.001	6.75e-22	3408	93.7644
GCST90001698	CD45RA+ CD28- CD8+ T cell Absolute Count	rs75600477	20	40197928	G	T	559.6	56.91	0.0009	1.61e-22	3408	96.6893
GCST90001698	CD45RA+ CD28- CD8+ T cell Absolute Count	rs11538695	20	50004560	A	G	221.5	34.4	0.0023	1.36e-10	3408	41.4601
GCST90001698	CD45RA+ CD28- CD8+ T cell Absolute Count	rs148513824	20	61268143	T	C	282.1	43.4	0.0018	9.2e-11	3408	42.25
GCST90001698	CD45RA+ CD28- CD8+ T cell Absolute Count	rs6517382	21	38156170	C	T	-548.4	57.56	0.999	2.95e-21	3408	90.7723
GCST90001698	CD45RA+ CD28- CD8+ T cell Absolute Count	rs142933532	21	14886111	T	C	2640	178.6	NA	5.75e-48	3408	218.497
GCST90001698	CD45RA+ CD28- CD8+ T cell Absolute Count	rs117922572	21	27289871	T	C	172.1	31.46	0.0032	4.77e-08	3408	29.9257
GCST90001698	CD45RA+ CD28- CD8+ T cell Absolute Count	rs111714479	21	35532237	A	T	199	34.88	0.0029	1.26e-08	3408	32.5502
GCST90001698	CD45RA+ CD28- CD8+ T cell Absolute Count	rs117840149	22	36506460	A	C	246.8	37.81	0.0021	7.63e-11	3408	42.6066
GCST90001698	CD45RA+ CD28- CD8+ T cell Absolute Count	rs74652584	22	45258070	A	G	144.4	24.53	0.005	4.3e-09	3408	34.6529
GCST90001698	CD45RA+ CD28- CD8+ T cell Absolute Count	rs132751	22	36610967	T	C	417.3	51.4	0.0012	6.59e-16	3408	65.9129
GCST90001698	CD45RA+ CD28- CD8+ T cell Absolute Count	rs4821845	22	39354391	T	C	-659.9	84.5	0.9994	7.6e-15	3408	60.9878
GCST90001698	CD45RA+ CD28- CD8+ T cell Absolute Count	rs146461857	22	23709958	A	G	355.7	52.34	0.0013	1.26e-11	3408	46.1849
GCST90001699	CD45RA+ CD28- CD8+ T cell %CD8+ T cell	rs7559619	2	38892207	G	A	-2.745	0.372	0.3508	1.96e-13	3425	54.4501
GCST90001699	CD45RA+ CD28- CD8+ T cell %CD8+ T cell	rs199797711	4	120352238	C	T	37.99	6.487	0.001	5.2e-09	3425	34.2966
GCST90001700	CD45RA+ CD28- CD8+ T cell %T cell	rs114230155	1	102796337	A	G	9.265	1.585	0.0023	5.47e-09	3425	34.169
GCST90001700	CD45RA+ CD28- CD8+ T cell %T cell	rs140963286	1	24640467	T	C	33.4	5.736	0.0001	6.3e-09	3425	33.9059
GCST90001700	CD45RA+ CD28- CD8+ T cell %T cell	rs76444609	1	249084997	A	G	51.58	5.751	0.0001	4.82e-19	3425	80.4407
GCST90001700	CD45RA+ CD28- CD8+ T cell %T cell	rs4853078	2	75148081	G	T	9.274	1.681	0.0019	3.74e-08	3425	30.4368
GCST90001700	CD45RA+ CD28- CD8+ T cell %T cell	rs79027575	2	146371302	C	T	9.036	1.652	0.0022	4.84e-08	3425	29.918
GCST90001700	CD45RA+ CD28- CD8+ T cell %T cell	rs10176830	2	83631928	C	G	29.23	4.452	0.0003	5.97e-11	3425	43.107
GCST90001700	CD45RA+ CD28- CD8+ T cell %T cell	rs72931475	2	159316835	G	A	31.04	4.31	0.0003	7.3e-13	3425	51.8667
GCST90001700	CD45RA+ CD28- CD8+ T cell %T cell	rs114581990	2	235962017	G	A	8.874	1.564	0.0022	1.51e-08	3425	32.1933
GCST90001700	CD45RA+ CD28- CD8+ T cell %T cell	rs190665193	2	106438361	G	A	35.37	4.058	0.0003	4.44e-18	3425	75.9707
GCST90001700	CD45RA+ CD28- CD8+ T cell %T cell	rs148658406	3	153311399	T	C	32.81	5.716	0.0001	1.02e-08	3425	32.9479
GCST90001700	CD45RA+ CD28- CD8+ T cell %T cell	rs111747460	3	74016318	A	G	26.82	4.296	0.0003	4.81e-10	3425	38.9753
GCST90001700	CD45RA+ CD28- CD8+ T cell %T cell	rs185587352	3	117384981	A	G	18.17	3.072	0.0006	3.62e-09	3425	34.9838
GCST90001700	CD45RA+ CD28- CD8+ T cell %T cell	rs16864501	3	152385976	A	G	33.31	5.744	0.0001	7.31e-09	3425	33.6295
GCST90001700	CD45RA+ CD28- CD8+ T cell %T cell	rs79395509	4	176348299	T	C	26.23	4.191	0.0006	4.38e-10	3425	39.1707
GCST90001700	CD45RA+ CD28- CD8+ T cell %T cell	rs12501785	4	180565400	A	G	10.8	1.881	0.0013	1e-08	3425	32.9663
GCST90001700	CD45RA+ CD28- CD8+ T cell %T cell	rs75993384	4	55305871	C	T	38.22	4.737	0.0001	9.73e-16	3425	65.099
GCST90001700	CD45RA+ CD28- CD8+ T cell %T cell	rs78088167	4	130098084	G	A	19.81	3.224	0.0006	8.99e-10	3425	37.7554
GCST90001700	CD45RA+ CD28- CD8+ T cell %T cell	rs116399750	4	176754667	A	G	17.96	3.205	0.0006	2.27e-08	3425	31.4019
GCST90001700	CD45RA+ CD28- CD8+ T cell %T cell	rs62321187	4	120605817	T	C	49	5.703	0.0001	1.26e-17	3425	73.8219
GCST90001700	CD45RA+ CD28- CD8+ T cell %T cell	rs114421150	4	16986930	A	C	25	4.08	0.0003	1e-09	3425	37.5457
GCST90001700	CD45RA+ CD28- CD8+ T cell %T cell	rs12499962	4	99029457	G	A	25.15	3.141	0.0006	1.59e-15	3425	64.1121
GCST90001700	CD45RA+ CD28- CD8+ T cell %T cell	rs116581718	5	29413612	C	T	22.4	3.301	0.0006	1.35e-11	3425	46.0474
GCST90001700	CD45RA+ CD28- CD8+ T cell %T cell	rs138327786	6	1730982	A	G	21.5	3.886	0.0003	3.38e-08	3425	30.6106
GCST90001700	CD45RA+ CD28- CD8+ T cell %T cell	rs375356899	6	165166578	G	A	4.521	0.8043	0.0092	2.04e-08	3425	31.5961
GCST90001700	CD45RA+ CD28- CD8+ T cell %T cell	rs149208831	6	10017676	C	A	25.69	4.095	0.0003	3.97e-10	3425	39.3569
GCST90001700	CD45RA+ CD28- CD8+ T cell %T cell	rs145604620	6	11491250	G	A	34.45	4.832	0.0003	1.22e-12	3425	50.8305
GCST90001700	CD45RA+ CD28- CD8+ T cell %T cell	rs79518488	6	28389143	C	T	24.55	4.474	0.0003	4.37e-08	3425	30.11
GCST90001700	CD45RA+ CD28- CD8+ T cell %T cell	rs117692894	7	39587008	T	G	33.95	5.804	0.0001	5.41e-09	3425	34.2156
GCST90001700	CD45RA+ CD28- CD8+ T cell %T cell	rs77465871	7	47504039	G	A	13.03	1.94	0.0015	2.13e-11	3425	45.1113
GCST90001700	CD45RA+ CD28- CD8+ T cell %T cell	rs185754925	7	62917010	G	A	8.527	1.56	0.0025	4.9e-08	3425	29.8774
GCST90001700	CD45RA+ CD28- CD8+ T cell %T cell	rs79647440	7	142438302	T	C	37.38	4.922	0.0004	3.94e-14	3425	57.676
GCST90001700	CD45RA+ CD28- CD8+ T cell %T cell	rs143845801	7	84434549	C	G	18.54	2.753	0.0007	1.9e-11	3425	45.3531
GCST90001700	CD45RA+ CD28- CD8+ T cell %T cell	rs34039708	8	12500832	A	C	12.51	1.85	0.0019	1.58e-11	3425	45.7268
GCST90001700	CD45RA+ CD28- CD8+ T cell %T cell	rs79851411	8	13716390	A	G	35.15	5.793	0.0001	1.44e-09	3425	36.8166
GCST90001700	CD45RA+ CD28- CD8+ T cell %T cell	rs117867588	8	15699657	A	G	36.56	6.272	0.0001	6.06e-09	3425	33.9782
GCST90001700	CD45RA+ CD28- CD8+ T cell %T cell	rs117478414	8	56081028	T	C	32.87	5.796	0.0001	1.53e-08	3425	32.162
GCST90001700	CD45RA+ CD28- CD8+ T cell %T cell	rs10824158	10	53915868	T	G	9.768	1.725	0.0019	1.62e-08	3425	32.0651
GCST90001700	CD45RA+ CD28- CD8+ T cell %T cell	rs78069205	10	9668124	G	A	46.68	7.967	0.0001	5.07e-09	3425	34.3299
GCST90001700	CD45RA+ CD28- CD8+ T cell %T cell	rs143395500	10	69536834	T	C	51.17	8.845	0.0001	7.92e-09	3425	33.4684
GCST90001700	CD45RA+ CD28- CD8+ T cell %T cell	rs76552842	11	83433494	A	G	49.64	5.557	0.0001	6.6e-19	3425	79.7963
GCST90001700	CD45RA+ CD28- CD8+ T cell %T cell	rs116916598	11	121746998	G	A	19.07	3.407	0.0006	2.33e-08	3425	31.3298
GCST90001700	CD45RA+ CD28- CD8+ T cell %T cell	rs189796120	11	109281106	T	C	4.47	0.763	0.0099	5.14e-09	3425	34.3215
GCST90001700	CD45RA+ CD28- CD8+ T cell %T cell	rs117173207	11	24544063	A	G	18.77	3.342	0.0004	2.1e-08	3425	31.5439
GCST90001700	CD45RA+ CD28- CD8+ T cell %T cell	rs12279408	11	84269972	T	C	16	2.92	0.0007	4.6e-08	3425	30.0244
GCST90001700	CD45RA+ CD28- CD8+ T cell %T cell	rs117284243	11	122918979	T	A	49.65	5.795	0.0001	1.57e-17	3425	73.406
GCST90001700	CD45RA+ CD28- CD8+ T cell %T cell	rs77113660	12	83249816	G	A	52.91	5.64	0.0001	1.16e-20	3425	88.007
GCST90001700	CD45RA+ CD28- CD8+ T cell %T cell	rs10505739	12	10043518	C	A	18.81	3.393	0.0004	3.21e-08	3425	30.7333
GCST90001700	CD45RA+ CD28- CD8+ T cell %T cell	rs147107195	12	48190275	T	C	23.9	4.049	0.0003	3.92e-09	3425	34.8418
GCST90001700	CD45RA+ CD28- CD8+ T cell %T cell	rs146822590	12	130060949	T	A	14.19	2.379	0.0009	2.68e-09	3425	35.5775
GCST90001700	CD45RA+ CD28- CD8+ T cell %T cell	rs77214871	13	84005540	T	A	46.69	5.344	0.0001	3.69e-18	3425	76.3334
GCST90001700	CD45RA+ CD28- CD8+ T cell %T cell	rs35068665	14	101798387	G	T	53.41	5.65	0.0001	5.87e-21	3425	89.361
GCST90001700	CD45RA+ CD28- CD8+ T cell %T cell	rs78750136	14	26308944	C	T	100.8	11.59	NA	5.21e-18	3425	75.6405
GCST90001700	CD45RA+ CD28- CD8+ T cell %T cell	rs147093663	15	81422902	T	G	42.63	7.413	0.0001	9.65e-09	3425	33.0706
GCST90001700	CD45RA+ CD28- CD8+ T cell %T cell	rs80331554	15	59013643	G	A	44.6	7.703	0.0001	7.7e-09	3425	33.5235
GCST90001700	CD45RA+ CD28- CD8+ T cell %T cell	rs72758450	15	69811049	C	T	33.05	5.644	0.0001	5.19e-09	3425	34.2901
GCST90001700	CD45RA+ CD28- CD8+ T cell %T cell	rs13380300	15	21903587	G	C	225.3	36.58	NA	8.17e-10	3425	37.9346
GCST90001700	CD45RA+ CD28- CD8+ T cell %T cell	rs182758172	16	55308338	T	C	57.52	6.68	0.0001	1.1e-17	3425	74.1455
GCST90001700	CD45RA+ CD28- CD8+ T cell %T cell	rs77467380	16	78662086	T	C	34.38	5.85	0.0001	4.56e-09	3425	34.5382
GCST90001700	CD45RA+ CD28- CD8+ T cell %T cell	rs35772393	16	47727514	T	C	38.7	6.463	NA	2.34e-09	3425	35.8553
GCST90001700	CD45RA+ CD28- CD8+ T cell %T cell	rs116915023	18	62442252	T	C	10.65	1.782	0.0016	2.5e-09	3425	35.7177
GCST90001700	CD45RA+ CD28- CD8+ T cell %T cell	rs75438005	18	26017285	A	G	38.95	5.695	0.0001	9.31e-12	3425	46.7765
GCST90001700	CD45RA+ CD28- CD8+ T cell %T cell	rs191923221	19	18858754	A	G	4.991	0.8815	0.0072	1.62e-08	3425	32.0576
GCST90001700	CD45RA+ CD28- CD8+ T cell %T cell	rs118089863	19	24477916	T	C	12.62	2.243	0.0018	1.98e-08	3425	31.6563
GCST90001700	CD45RA+ CD28- CD8+ T cell %T cell	rs17791728	20	17556587	C	T	15.79	2.811	0.0006	2.1e-08	3425	31.5531
GCST90001700	CD45RA+ CD28- CD8+ T cell %T cell	rs180972485	20	24457030	A	G	12.36	2.205	0.001	2.22e-08	3425	31.421
GCST90001700	CD45RA+ CD28- CD8+ T cell %T cell	rs41276984	20	37580670	G	C	15.14	2.254	0.0012	2.2e-11	3425	45.1174
GCST90001700	CD45RA+ CD28- CD8+ T cell %T cell	rs137942933	20	33104122	T	G	23.37	3.154	0.0006	1.58e-13	3425	54.9027
GCST90001700	CD45RA+ CD28- CD8+ T cell %T cell	rs142933532	21	14886111	T	C	51.35	7.773	NA	4.53e-11	3425	43.6419
GCST90001700	CD45RA+ CD28- CD8+ T cell %T cell	rs62218442	22	23072586	A	T	15.67	2.862	0.0007	4.65e-08	3425	29.9777
GCST90001701	BAFF-R on CD20- CD38- B cell	rs73165129	22	42315371	T	C	-0.5191	0.04044	0.0987	6.75e-37	3592	164.771
GCST90001702	BAFF-R on CD24+ CD27+ B cell	rs2142827	22	42874781	A	G	-0.3402	0.03585	0.1416	4.12e-21	3657	90.0514
GCST90001702	BAFF-R on CD24+ CD27+ B cell	rs187315152	22	41305795	T	A	-0.5139	0.05851	0.0535	2.39e-18	3657	77.1431
GCST90001702	BAFF-R on CD24+ CD27+ B cell	rs73165130	22	42316496	C	G	-1.493	0.0339	0.099	1e-200	3657	1939.64
GCST90001702	BAFF-R on CD24+ CD27+ B cell	rs5758649	22	42605548	T	C	-0.6147	0.04478	0.0871	7.31e-42	3657	188.434
GCST90001702	BAFF-R on CD24+ CD27+ B cell	rs146069723	22	43339331	T	C	-0.574	0.04773	0.0756	1.06e-32	3657	144.624
GCST90001702	BAFF-R on CD24+ CD27+ B cell	rs118137006	22	40727723	C	A	-0.7507	0.1047	0.015	8.87e-13	3657	51.409
GCST90001702	BAFF-R on CD24+ CD27+ B cell	rs9614288	22	44297686	T	A	-0.3203	0.0291	0.2346	9.65e-28	3657	121.151
GCST90001702	BAFF-R on CD24+ CD27+ B cell	rs117086217	22	39876838	G	A	-0.5014	0.06723	0.0343	1.08e-13	3657	55.6215
GCST90001702	BAFF-R on CD24+ CD27+ B cell	rs13058590	22	39641412	T	C	-0.3738	0.05926	0.0468	3.16e-10	3657	39.7883
GCST90001702	BAFF-R on CD24+ CD27+ B cell	rs143944768	22	44378670	T	C	-0.3468	0.0588	0.0463	4.03e-09	3657	34.7859
GCST90001703	BAFF-R on IgD+ CD24+ B cell	rs5758649	22	42605548	T	C	-0.5902	0.04484	0.0871	1.09e-38	3657	173.248
GCST90001703	BAFF-R on IgD+ CD24+ B cell	rs117086217	22	39876838	G	A	-0.5093	0.06721	0.0343	4.42e-14	3657	57.4222
GCST90001703	BAFF-R on IgD+ CD24+ B cell	rs75056525	22	43349884	A	G	-0.5571	0.0475	0.0762	3.32e-31	3657	137.556
GCST90001703	BAFF-R on IgD+ CD24+ B cell	rs2142827	22	42874781	A	G	-0.3265	0.03588	0.1416	1.48e-19	3657	82.8059
GCST90001703	BAFF-R on IgD+ CD24+ B cell	rs118137006	22	40727723	C	A	-0.7396	0.1047	0.015	1.92e-12	3657	49.9
GCST90001703	BAFF-R on IgD+ CD24+ B cell	rs73165129	22	42315371	T	C	-1.487	0.03398	0.099	1e-200	3657	1915.03
GCST90001703	BAFF-R on IgD+ CD24+ B cell	rs9614288	22	44297686	T	A	-0.3097	0.02913	0.2346	5.05e-26	3657	113.032
GCST90001703	BAFF-R on IgD+ CD24+ B cell	rs189503542	22	44698304	A	T	-0.6337	0.1091	0.0138	6.96e-09	3657	33.7379
GCST90001704	BAFF-R on IgD+ CD24- B cell	rs1801274	1	161479745	G	A	-0.1805	0.02691	0.325	2.29e-11	3657	44.9911
GCST90001704	BAFF-R on IgD+ CD24- B cell	rs182240980	22	42317478	T	A	-1.51	0.03362	0.099	1e-200	3657	2017.24
GCST90001704	BAFF-R on IgD+ CD24- B cell	rs5759079	22	43393437	A	G	-0.4296	0.03601	0.1406	3.27e-32	3657	142.325
GCST90001704	BAFF-R on IgD+ CD24- B cell	rs149806587	22	40774205	G	A	-0.5384	0.05731	0.0526	9.77e-21	3657	88.257
GCST90001704	BAFF-R on IgD+ CD24- B cell	rs5757678	22	39843409	T	C	0.2191	0.0259	0.6418	3.82e-17	3657	71.5625
GCST90001704	BAFF-R on IgD+ CD24- B cell	rs117705111	22	41957510	A	G	-0.763	0.065	0.0365	2.97e-31	3657	137.791
GCST90001704	BAFF-R on IgD+ CD24- B cell	rs1894588	22	40629980	T	C	-0.532	0.051	0.0622	3.97e-25	3657	108.814
GCST90001704	BAFF-R on IgD+ CD24- B cell	rs117430146	22	41998660	C	G	0.3164	0.0557	0.0561	1.45e-08	3657	32.2673
GCST90001704	BAFF-R on IgD+ CD24- B cell	rs1081003	22	42525756	A	G	-0.4975	0.0448	0.0874	3.32e-28	3657	123.319
GCST90001704	BAFF-R on IgD+ CD24- B cell	rs76146864	22	40246055	T	C	-0.7283	0.07763	0.0264	1.1e-20	3657	88.016
GCST90001705	BAFF-R on IgD+ CD38- B cell	rs1081003	22	42525756	A	G	-0.5412	0.04473	0.0872	4.59e-33	3645	146.392
GCST90001705	BAFF-R on IgD+ CD38- B cell	rs149806587	22	40774205	G	A	-0.5355	0.05733	0.0527	1.61e-20	3645	87.2479
GCST90001705	BAFF-R on IgD+ CD38- B cell	rs117430146	22	41998660	C	G	0.3149	0.05565	0.0562	1.65e-08	3645	32.0195
GCST90001705	BAFF-R on IgD+ CD38- B cell	rs5757678	22	39843409	T	C	0.2107	0.02589	0.6417	5.47e-16	3645	66.2316
GCST90001705	BAFF-R on IgD+ CD38- B cell	rs182240980	22	42317478	T	A	-1.496	0.03377	0.0989	1e-200	3645	1962.46
GCST90001705	BAFF-R on IgD+ CD38- B cell	rs5759077	22	43391816	A	T	-0.4487	0.03596	0.1407	5.17e-35	3645	155.694
GCST90001705	BAFF-R on IgD+ CD38- B cell	rs117705111	22	41957510	A	G	-0.7379	0.06516	0.0364	3e-29	3645	128.243
GCST90001705	BAFF-R on IgD+ CD38- B cell	rs1894588	22	40629980	T	C	-0.5121	0.05103	0.0621	2.15e-23	3645	100.707
GCST90001705	BAFF-R on IgD+ CD38- B cell	rs76146864	22	40246055	T	C	-0.6949	0.07785	0.0263	6.86e-19	3645	79.676
GCST90001706	BAFF-R on IgD+ CD38- naive B cell	rs1894588	22	40629980	T	C	-0.607	0.07005	0.061	9.72e-18	1837	75.0864
GCST90001706	BAFF-R on IgD+ CD38- naive B cell	rs1081003	22	42525756	A	G	-0.5202	0.05995	0.0887	8.86e-18	1837	75.2943
GCST90001706	BAFF-R on IgD+ CD38- naive B cell	rs2018340	22	43390319	A	G	-0.472	0.04978	0.1375	7.45e-21	1837	89.903
GCST90001706	BAFF-R on IgD+ CD38- naive B cell	rs117705111	22	41957510	A	G	-0.7129	0.09169	0.0346	1.25e-14	1837	60.4524
GCST90001706	BAFF-R on IgD+ CD38- naive B cell	rs6002543	22	42320547	G	C	-1.52	0.0467	0.0947	9.1e-184	1837	1059.38
GCST90001706	BAFF-R on IgD+ CD38- naive B cell	rs5757678	22	39843409	T	C	0.2286	0.03604	0.6486	2.82e-10	1837	40.233
GCST90001706	BAFF-R on IgD+ CD38- naive B cell	rs76146864	22	40246055	T	C	-0.7454	0.1101	0.025	1.74e-11	1837	45.8357
GCST90001706	BAFF-R on IgD+ CD38- naive B cell	rs149806587	22	40774205	G	A	-0.5047	0.07979	0.0517	3.18e-10	1837	40.0101
GCST90001707	BAFF-R on IgD+ CD38- unswitched memory B cell	rs113530150	22	40567196	T	C	-0.3995	0.06471	0.0806	8.16e-10	1837	38.1145
GCST90001707	BAFF-R on IgD+ CD38- unswitched memory B cell	rs11090614	22	44300847	G	A	-0.3049	0.03896	0.2474	8.45e-15	1837	61.2459
GCST90001707	BAFF-R on IgD+ CD38- unswitched memory B cell	rs150612106	22	40175781	A	G	-0.6961	0.1109	0.025	4.23e-10	1837	39.3985
GCST90001707	BAFF-R on IgD+ CD38- unswitched memory B cell	rs187315152	22	41305795	T	A	-0.5226	0.083	0.0501	3.82e-10	1837	39.6445
GCST90001707	BAFF-R on IgD+ CD38- unswitched memory B cell	rs146069723	22	43339331	T	C	-0.5625	0.06459	0.0762	6.78e-18	1837	75.8428
GCST90001707	BAFF-R on IgD+ CD38- unswitched memory B cell	rs73165129	22	42315371	T	C	-1.495	0.04742	0.0944	9.84e-175	1837	993.938
GCST90001707	BAFF-R on IgD+ CD38- unswitched memory B cell	rs139290596	22	44349795	G	A	-0.4589	0.07926	0.0482	8.25e-09	1837	33.5219
GCST90001707	BAFF-R on IgD+ CD38- unswitched memory B cell	rs5758649	22	42605548	T	C	-0.6208	0.05961	0.0887	1.02e-24	1837	108.459
GCST90001708	BAFF-R on IgD+ CD38+ B cell	rs4657041	1	161478859	C	T	-0.1522	0.02702	0.3342	1.93e-08	3656	31.7292
GCST90001708	BAFF-R on IgD+ CD38+ B cell	rs117705111	22	41957510	A	G	-0.7389	0.0653	0.0365	3.37e-29	3656	128.04
GCST90001708	BAFF-R on IgD+ CD38+ B cell	rs1081003	22	42525756	A	G	-0.4922	0.04486	0.0874	1.4e-27	3656	120.383
GCST90001708	BAFF-R on IgD+ CD38+ B cell	rs5757678	22	39843409	T	C	0.2246	0.02597	0.6418	7.67e-18	3656	74.7955
GCST90001708	BAFF-R on IgD+ CD38+ B cell	rs1894588	22	40629980	T	C	-0.5142	0.05119	0.0622	1.95e-23	3656	100.901
GCST90001708	BAFF-R on IgD+ CD38+ B cell	rs149806587	22	40774205	G	A	-0.4826	0.05757	0.0527	7.25e-17	3656	70.272
GCST90001708	BAFF-R on IgD+ CD38+ B cell	rs117430146	22	41998660	C	G	0.3402	0.0558	0.0561	1.2e-09	3656	37.1707
GCST90001708	BAFF-R on IgD+ CD38+ B cell	rs73165129	22	42315371	T	C	-1.444	0.03455	0.099	1e-200	3656	1746.78
GCST90001708	BAFF-R on IgD+ CD38+ B cell	rs76146864	22	40246055	T	C	-0.7005	0.0779	0.0264	3.77e-19	3656	80.8614
GCST90001708	BAFF-R on IgD+ CD38+ B cell	rs5759079	22	43393437	A	G	-0.4284	0.03608	0.1406	6.31e-32	3656	140.983
GCST90001709	BAFF-R on IgD+ CD38dim B cell	rs1801274	1	161479745	G	A	-0.1765	0.02694	0.325	6.47e-11	3657	42.9234
GCST90001709	BAFF-R on IgD+ CD38dim B cell	rs1894588	22	40629980	T	C	-0.5308	0.05104	0.0622	5.44e-25	3657	108.153
GCST90001709	BAFF-R on IgD+ CD38dim B cell	rs149806587	22	40774205	G	A	-0.5223	0.05739	0.0526	1.44e-19	3657	82.8262
GCST90001709	BAFF-R on IgD+ CD38dim B cell	rs73165129	22	42315371	T	C	-1.516	0.03358	0.099	1e-200	3657	2038.15
GCST90001709	BAFF-R on IgD+ CD38dim B cell	rs5757678	22	39843409	T	C	0.2184	0.02591	0.6418	5.08e-17	3657	71.051
GCST90001709	BAFF-R on IgD+ CD38dim B cell	rs117705111	22	41957510	A	G	-0.7505	0.06509	0.0365	3.09e-30	3657	132.945
GCST90001709	BAFF-R on IgD+ CD38dim B cell	rs117430146	22	41998660	C	G	0.3293	0.05572	0.0561	3.72e-09	3657	34.927
GCST90001709	BAFF-R on IgD+ CD38dim B cell	rs3819676	22	43339960	A	T	-0.4355	0.03601	0.1406	4.92e-33	3657	146.262
GCST90001709	BAFF-R on IgD+ CD38dim B cell	rs1081003	22	42525756	A	G	-0.5028	0.04481	0.0874	9.61e-29	3657	125.904
GCST90001709	BAFF-R on IgD+ CD38dim B cell	rs76146864	22	40246055	T	C	-0.7149	0.07772	0.0264	5.94e-20	3657	84.6106
GCST90001710	BAFF-R on IgD- CD24- B cell	rs4657041	1	161478859	C	T	-0.1479	0.02692	0.3344	4.18e-08	3657	30.1847
GCST90001710	BAFF-R on IgD- CD24- B cell	rs118137006	22	40727723	C	A	-0.7062	0.1044	0.015	1.58e-11	3657	45.7567
GCST90001710	BAFF-R on IgD- CD24- B cell	rs142780018	22	44395926	A	G	-0.3245	0.05867	0.0463	3.41e-08	3657	30.5913
GCST90001710	BAFF-R on IgD- CD24- B cell	rs13058590	22	39641412	T	C	-0.355	0.05912	0.0468	2.1e-09	3657	36.0569
GCST90001710	BAFF-R on IgD- CD24- B cell	rs113530150	22	40567196	T	C	-0.3712	0.04904	0.0742	4.73e-14	3657	57.2948
GCST90001710	BAFF-R on IgD- CD24- B cell	rs191405504	22	41305796	T	A	-0.5316	0.05831	0.0535	1.26e-19	3657	83.1159
GCST90001710	BAFF-R on IgD- CD24- B cell	rs150612106	22	40175781	A	G	-0.7252	0.07811	0.0261	2.74e-20	3657	86.199
GCST90001710	BAFF-R on IgD- CD24- B cell	rs5758649	22	42605548	T	C	-0.6004	0.04473	0.0871	3.89e-40	3657	180.17
GCST90001710	BAFF-R on IgD- CD24- B cell	rs9614288	22	44297686	T	A	-0.2871	0.02912	0.2346	1.2e-22	3657	97.2039
GCST90001710	BAFF-R on IgD- CD24- B cell	rs73165129	22	42315371	T	C	-1.427	0.03453	0.099	1e-200	3657	1707.87
GCST90001710	BAFF-R on IgD- CD24- B cell	rs146069723	22	43339331	T	C	-0.5779	0.0476	0.0756	2.82e-33	3657	147.398
GCST90001711	BAFF-R on IgD- CD27- B cell	rs4657041	1	161478859	C	T	-0.1503	0.02684	0.3344	2.29e-08	3657	31.3583
GCST90001711	BAFF-R on IgD- CD27- B cell	rs113530150	22	40567196	T	C	-0.3778	0.04889	0.0742	1.4e-14	3657	59.7151
GCST90001711	BAFF-R on IgD- CD27- B cell	rs142780018	22	44395926	A	G	-0.3313	0.05854	0.0463	1.63e-08	3657	32.0286
GCST90001711	BAFF-R on IgD- CD27- B cell	rs13058590	22	39641412	T	C	-0.3797	0.05894	0.0468	1.33e-10	3657	41.5012
GCST90001711	BAFF-R on IgD- CD27- B cell	rs150612106	22	40175781	A	G	-0.725	0.07793	0.0261	2.29e-20	3657	86.5499
GCST90001711	BAFF-R on IgD- CD27- B cell	rs191405504	22	41305796	T	A	-0.5312	0.05816	0.0535	1.07e-19	3657	83.4195
GCST90001711	BAFF-R on IgD- CD27- B cell	rs9614288	22	44297686	T	A	-0.2875	0.02904	0.2346	8e-23	3657	98.0127
GCST90001711	BAFF-R on IgD- CD27- B cell	rs5758649	22	42605548	T	C	-0.5779	0.04464	0.0871	1.63e-37	3657	167.593
GCST90001711	BAFF-R on IgD- CD27- B cell	rs118137006	22	40727723	C	A	-0.6722	0.1043	0.015	1.31e-10	3657	41.5364
GCST90001711	BAFF-R on IgD- CD27- B cell	rs73165129	22	42315371	T	C	-1.439	0.03429	0.099	1e-200	3657	1761.11
GCST90001711	BAFF-R on IgD- CD27- B cell	rs146069723	22	43339331	T	C	-0.5638	0.04748	0.0756	6.25e-32	3657	141.003
GCST90001712	BAFF-R on IgD- CD38- B cell	rs2142827	22	42874781	A	G	-0.3562	0.03572	0.1416	3.98e-23	3657	99.4409
GCST90001712	BAFF-R on IgD- CD38- B cell	rs118137006	22	40727723	C	A	-0.7814	0.1043	0.015	8.27e-14	3657	56.1278
GCST90001712	BAFF-R on IgD- CD38- B cell	rs117086217	22	39876838	G	A	-0.4887	0.06701	0.0343	3.73e-13	3657	53.187
GCST90001712	BAFF-R on IgD- CD38- B cell	rs142780018	22	44395926	A	G	-0.3333	0.05866	0.0463	1.44e-08	3657	32.2839
GCST90001712	BAFF-R on IgD- CD38- B cell	rs5758649	22	42605548	T	C	-0.6648	0.04459	0.0871	7.62e-49	3657	222.283
GCST90001712	BAFF-R on IgD- CD38- B cell	rs9614288	22	44297686	T	A	-0.313	0.02906	0.2346	1.19e-26	3657	116.011
GCST90001712	BAFF-R on IgD- CD38- B cell	rs73165129	22	42315371	T	C	-1.461	0.03414	0.099	1e-200	3657	1831.36
GCST90001712	BAFF-R on IgD- CD38- B cell	rs75056525	22	43349884	A	G	-0.6176	0.04729	0.0762	3.88e-38	3657	170.56
GCST90001713	BAFF-R on IgD- CD38+ B cell	rs73165129	22	42315371	T	C	-0.5288	0.04055	0.0991	4.96e-38	3659	170.06
GCST90001713	BAFF-R on IgD- CD38+ B cell	rs149192849	22	42270864	C	T	-0.3114	0.0547	0.0536	1.35e-08	3659	32.4088
GCST90001713	BAFF-R on IgD- CD38+ B cell	rs4822134	22	42867332	C	T	0.1467	0.02525	0.4057	6.78e-09	3659	33.7549
GCST90001714	BAFF-R on IgD- CD38dim B cell	rs4657041	1	161478859	C	T	-0.1739	0.02699	0.3344	1.31e-10	3657	41.5139
GCST90001715	BAFF-R on memory B cell	rs146069723	22	43339331	T	C	-0.5694	0.04769	0.0756	2.95e-32	3657	142.554
GCST90001715	BAFF-R on memory B cell	rs2142827	22	42874781	A	G	-0.3357	0.03582	0.1416	1.22e-20	3657	87.8317
GCST90001715	BAFF-R on memory B cell	rs9614288	22	44297686	T	A	-0.3115	0.02909	0.2346	2.29e-26	3657	114.664
GCST90001715	BAFF-R on memory B cell	rs13058590	22	39641412	T	C	-0.3667	0.0592	0.0468	6.49e-10	3657	38.3688
GCST90001715	BAFF-R on memory B cell	rs5758649	22	42605548	T	C	-0.6016	0.04478	0.0871	3.37e-40	3657	180.488
GCST90001715	BAFF-R on memory B cell	rs117086217	22	39876838	G	A	-0.5069	0.06712	0.0343	5.39e-14	3657	57.0349
GCST90001715	BAFF-R on memory B cell	rs118137006	22	40727723	C	A	-0.7493	0.1045	0.015	9.14e-13	3657	51.4137
GCST90001715	BAFF-R on memory B cell	rs189503542	22	44698304	A	T	-0.6487	0.109	0.0138	2.9e-09	3657	35.4189
GCST90001715	BAFF-R on memory B cell	rs73165129	22	42315371	T	C	-1.488	0.0339	0.099	1e-200	3657	1926.67
GCST90001715	BAFF-R on memory B cell	rs187315152	22	41305795	T	A	-0.5177	0.05843	0.0535	1.23e-18	3657	78.5027
GCST90001716	BAFF-R on naive-mature B cell	rs1801274	1	161479745	G	A	-0.1866	0.02696	0.325	5.25e-12	3657	47.9053
GCST90001716	BAFF-R on naive-mature B cell	rs1081003	22	42525756	A	G	-0.5029	0.04491	0.0874	1.22e-28	3657	125.394
GCST90001716	BAFF-R on naive-mature B cell	rs1894588	22	40629980	T	C	-0.5235	0.05113	0.0622	2.84e-24	3657	104.829
GCST90001716	BAFF-R on naive-mature B cell	rs76146864	22	40246055	T	C	-0.7259	0.0778	0.0264	1.78e-20	3657	87.0551
GCST90001716	BAFF-R on naive-mature B cell	rs149806587	22	40774205	G	A	-0.5248	0.05747	0.0526	1.09e-19	3657	83.3883
GCST90001716	BAFF-R on naive-mature B cell	rs3819676	22	43339960	A	T	-0.4335	0.03608	0.1406	1.24e-32	3657	144.359
GCST90001716	BAFF-R on naive-mature B cell	rs5757678	22	39843409	T	C	0.2161	0.02596	0.6418	1.16e-16	3657	69.2947
GCST90001716	BAFF-R on naive-mature B cell	rs117430146	22	41998660	C	G	0.3056	0.05584	0.0561	4.73e-08	3657	29.9513
GCST90001716	BAFF-R on naive-mature B cell	rs182240980	22	42317478	T	A	-1.5	0.03385	0.099	1e-200	3657	1963.65
GCST90001716	BAFF-R on naive-mature B cell	rs117705111	22	41957510	A	G	-0.7531	0.06516	0.0365	2.27e-30	3657	133.581
GCST90001717	BAFF-R on unswitched memory B cell	rs5758649	22	42605548	T	C	-0.6019	0.04479	0.0871	3.18e-40	3657	180.587
GCST90001717	BAFF-R on unswitched memory B cell	rs146069723	22	43339331	T	C	-0.5628	0.04773	0.0756	1.58e-31	3657	139.035
GCST90001717	BAFF-R on unswitched memory B cell	rs117086217	22	39876838	G	A	-0.5	0.06715	0.0343	1.2e-13	3657	55.4432
GCST90001717	BAFF-R on unswitched memory B cell	rs187315152	22	41305795	T	A	-0.5144	0.05846	0.0535	2.06e-18	3657	77.4255
GCST90001717	BAFF-R on unswitched memory B cell	rs118137006	22	40727723	C	A	-0.7405	0.1046	0.015	1.7e-12	3657	50.1172
GCST90001717	BAFF-R on unswitched memory B cell	rs189503542	22	44698304	A	T	-0.6424	0.109	0.0138	4.15e-09	3657	34.7343
GCST90001717	BAFF-R on unswitched memory B cell	rs73165129	22	42315371	T	C	-1.494	0.03383	0.099	1e-200	3657	1950.28
GCST90001717	BAFF-R on unswitched memory B cell	rs2142827	22	42874781	A	G	-0.3298	0.03584	0.1416	5.84e-20	3657	84.677
GCST90001717	BAFF-R on unswitched memory B cell	rs9614288	22	44297686	T	A	-0.3124	0.0291	0.2346	1.69e-26	3657	115.249
GCST90001717	BAFF-R on unswitched memory B cell	rs13058590	22	39641412	T	C	-0.3847	0.05918	0.0468	9.08e-11	3657	42.2566
GCST90001718	BAFF-R on switched memory B cell	rs4657041	1	161478859	C	T	-0.1521	0.02702	0.3344	1.93e-08	3657	31.6875
GCST90001718	BAFF-R on switched memory B cell	rs5758649	22	42605548	T	C	-0.6396	0.04477	0.0871	4.41e-45	3657	204.1
GCST90001718	BAFF-R on switched memory B cell	rs117086217	22	39876838	G	A	-0.4893	0.06729	0.0343	4.34e-13	3657	52.8749
GCST90001718	BAFF-R on switched memory B cell	rs146069723	22	43339331	T	C	-0.5915	0.04776	0.0756	1.54e-34	3657	153.384
GCST90001718	BAFF-R on switched memory B cell	rs9614288	22	44297686	T	A	-0.3092	0.02917	0.2346	7.08e-26	3657	112.359
GCST90001718	BAFF-R on switched memory B cell	rs2142827	22	42874781	A	G	-0.3514	0.03586	0.1416	2.13e-22	3657	96.0247
GCST90001718	BAFF-R on switched memory B cell	rs187315152	22	41305795	T	A	-0.5129	0.05859	0.0535	3.1e-18	3657	76.6335
GCST90001718	BAFF-R on switched memory B cell	rs143944768	22	44378670	T	C	-0.3347	0.05887	0.0463	1.41e-08	3657	32.3239
GCST90001718	BAFF-R on switched memory B cell	rs118137006	22	40727723	C	A	-0.7534	0.1047	0.015	7.64e-13	3657	51.7795
GCST90001718	BAFF-R on switched memory B cell	rs73165129	22	42315371	T	C	-1.466	0.03427	0.099	1e-200	3657	1829.95
GCST90001718	BAFF-R on switched memory B cell	rs13058590	22	39641412	T	C	-0.3673	0.05933	0.0468	6.66e-10	3657	38.326
GCST90001719	BAFF-R on IgD+ B cell	rs1801274	1	161479745	G	A	-0.1694	0.02694	0.325	3.64e-10	3658	39.5395
GCST90001719	BAFF-R on IgD+ B cell	rs149806587	22	40774205	G	A	-0.5364	0.05734	0.0526	1.41e-20	3658	87.5109
GCST90001719	BAFF-R on IgD+ B cell	rs117430146	22	41998660	C	G	0.3144	0.05574	0.056	1.83e-08	3658	31.8149
GCST90001719	BAFF-R on IgD+ B cell	rs1894588	22	40629980	T	C	-0.5248	0.05105	0.0622	1.87e-24	3658	105.681
GCST90001719	BAFF-R on IgD+ B cell	rs76146864	22	40246055	T	C	-0.7095	0.07772	0.0264	1.11e-19	3658	83.3373
GCST90001719	BAFF-R on IgD+ B cell	rs73165134	22	42322016	G	C	-1.508	0.03367	0.099	1e-200	3658	2005.93
GCST90001719	BAFF-R on IgD+ B cell	rs3819676	22	43339960	A	T	-0.4366	0.03599	0.1407	3.12e-33	3658	147.165
GCST90001719	BAFF-R on IgD+ B cell	rs1081003	22	42525756	A	G	-0.5131	0.04473	0.0875	5.92e-30	3658	131.585
GCST90001719	BAFF-R on IgD+ B cell	rs5757678	22	39843409	T	C	0.218	0.0259	0.6419	5.51e-17	3658	70.8457
GCST90001719	BAFF-R on IgD+ B cell	rs117705111	22	41957510	A	G	-0.7498	0.06509	0.0365	3.48e-30	3658	132.697
GCST90001720	BAFF-R on transitional B cell	rs1894588	22	40629980	T	C	-0.4832	0.05131	0.0622	7.95e-21	3655	88.6849
GCST90001720	BAFF-R on transitional B cell	rs73165129	22	42315371	T	C	-1.385	0.03524	0.099	1e-200	3655	1544.64
GCST90001720	BAFF-R on transitional B cell	rs5759079	22	43393437	A	G	-0.4046	0.03616	0.1406	1.32e-28	3655	125.197
GCST90001720	BAFF-R on transitional B cell	rs5757678	22	39843409	T	C	0.2113	0.026	0.6419	5.84e-16	3655	66.0469
GCST90001720	BAFF-R on transitional B cell	rs117705111	22	41957510	A	G	-0.6734	0.06556	0.0365	2.04e-24	3655	105.504
GCST90001720	BAFF-R on transitional B cell	rs76146864	22	40246055	T	C	-0.6664	0.07803	0.0264	1.94e-17	3655	72.9368
GCST90001720	BAFF-R on transitional B cell	rs1081003	22	42525756	A	G	-0.4717	0.0449	0.0873	1.86e-25	3655	110.367
GCST90001720	BAFF-R on transitional B cell	rs149806587	22	40774205	G	A	-0.4771	0.05763	0.0525	1.73e-16	3655	68.5364
GCST90001721	CD19 on CD20- B cell	rs11748905	5	80934634	C	T	-1.009	0.1845	0.0048	4.78e-08	3656	29.9082
GCST90001722	CD19 on CD20- CD38- B cell	rs10426452	19	49907690	A	G	-0.1391	0.02491	0.3815	2.51e-08	3595	31.1822
GCST90001723	CD19 on CD24+ CD27+ B cell	rs112417310	1	206855483	A	G	0.5474	0.08918	0.0201	9.28e-10	3656	37.6769
GCST90001723	CD19 on CD24+ CD27+ B cell	rs138920008	16	32422808	C	G	-1.443	0.2168	0.0041	3.15e-11	3656	44.3011
GCST90001723	CD19 on CD24+ CD27+ B cell	rs11643297	16	28973268	G	A	0.1545	0.02548	0.6109	1.45e-09	3656	36.767
GCST90001724	CD19 on IgD+ CD24+ B cell	rs55712453	1	206902437	G	A	0.5738	0.09026	0.0201	2.31e-10	3656	40.4139
GCST90001724	CD19 on IgD+ CD24+ B cell	rs113812519	1	207276336	G	A	0.5546	0.09212	0.0185	1.92e-09	3656	36.2453
GCST90001724	CD19 on IgD+ CD24+ B cell	rs11643297	16	28973268	G	A	0.148	0.02557	0.6109	7.82e-09	3656	33.5013
GCST90001724	CD19 on IgD+ CD24+ B cell	rs138920008	16	32422808	C	G	-1.326	0.2178	0.0041	1.26e-09	3656	37.0656
GCST90001725	CD19 on IgD+ CD24- B cell	rs112417310	1	206855483	A	G	0.5237	0.08866	0.0201	3.8e-09	3656	34.8907
GCST90001725	CD19 on IgD+ CD24- B cell	rs113812519	1	207276336	G	A	0.5314	0.09132	0.0185	6.42e-09	3656	33.8619
GCST90001725	CD19 on IgD+ CD24- B cell	rs79856590	1	205241642	A	G	0.281	0.05096	0.0609	3.76e-08	3656	30.4056
GCST90001725	CD19 on IgD+ CD24- B cell	rs138920008	16	32422808	C	G	-1.188	0.2168	0.0041	4.5e-08	3656	30.0272
GCST90001728	CD19 on IgD+ CD38- unswitched memory B cell	rs113812519	1	207276336	G	A	0.7181	0.116	0.0215	7.39e-10	1833	38.3225
GCST90001728	CD19 on IgD+ CD38- unswitched memory B cell	rs55712453	1	206902437	G	A	0.7788	0.1195	0.0205	9.18e-11	1833	42.4733
GCST90001728	CD19 on IgD+ CD38- unswitched memory B cell	rs144743804	1	207018206	A	G	0.6567	0.1158	0.0224	1.65e-08	1833	32.1601
GCST90001729	CD19 on IgD+ CD38+ B cell	rs112417310	1	206855483	A	G	0.6504	0.08983	0.0201	5.43e-13	3657	52.4226
GCST90001729	CD19 on IgD+ CD38+ B cell	rs144743804	1	207018206	A	G	0.6138	0.09002	0.0197	1.07e-11	3657	46.4917
GCST90001729	CD19 on IgD+ CD38+ B cell	rs113812519	1	207276336	G	A	0.6788	0.09244	0.0185	2.55e-13	3657	53.9217
GCST90001729	CD19 on IgD+ CD38+ B cell	rs138920008	16	32422808	C	G	-1.438	0.2195	0.0041	6.5e-11	3657	42.9189
GCST90001730	CD19 on IgD+ CD38dim B cell	rs113812519	1	207276336	G	A	0.5583	0.09163	0.0185	1.22e-09	3657	37.1244
GCST90001730	CD19 on IgD+ CD38dim B cell	rs112417310	1	206855483	A	G	0.5594	0.089	0.0201	3.65e-10	3657	39.5062
GCST90001730	CD19 on IgD+ CD38dim B cell	rs144743804	1	207018206	A	G	0.5079	0.0892	0.0197	1.34e-08	3657	32.421
GCST90001730	CD19 on IgD+ CD38dim B cell	rs138920008	16	32422808	C	G	-1.234	0.2174	0.0041	1.5e-08	3657	32.2189
GCST90001733	CD19 on IgD- CD38- B cell	rs7189927	16	28913787	C	T	0.1434	0.025	0.5982	1.07e-08	3657	32.9017
GCST90001735	CD19 on IgD- CD38dim B cell	rs112417310	1	206855483	A	G	0.5373	0.08896	0.0201	1.7e-09	3657	36.4791
GCST90001735	CD19 on IgD- CD38dim B cell	rs11643297	16	28973268	G	A	0.167	0.02538	0.611	5.48e-11	3657	43.2962
GCST90001735	CD19 on IgD- CD38dim B cell	rs138920008	16	32422808	C	G	-1.514	0.2157	0.0041	2.63e-12	3657	49.2665
GCST90001735	CD19 on IgD- CD38dim B cell	rs113612962	22	43167446	C	G	-0.3441	0.06242	0.0402	3.77e-08	3657	30.3894
GCST90001736	CD19 on memory B cell	rs112417310	1	206855483	A	G	0.5116	0.08936	0.0201	1.12e-08	3657	32.7774
GCST90001736	CD19 on memory B cell	rs138920008	16	32422808	C	G	-1.277	0.2176	0.0041	4.85e-09	3657	34.4401
GCST90001736	CD19 on memory B cell	rs11643297	16	28973268	G	A	0.1475	0.02551	0.611	7.89e-09	3657	33.4321
GCST90001737	CD19 on naive-mature B cell	rs75320486	1	206842241	A	G	0.4393	0.07886	0.0246	2.72e-08	3653	31.0319
GCST90001737	CD19 on naive-mature B cell	rs79856590	1	205241642	A	G	0.292	0.05091	0.0609	1.05e-08	3653	32.8972
GCST90001738	CD19 on unswitched memory B cell	rs55712453	1	206902437	G	A	0.5735	0.08992	0.0201	2.02e-10	3656	40.6775
GCST90001738	CD19 on unswitched memory B cell	rs144743804	1	207018206	A	G	0.4919	0.08935	0.0197	3.95e-08	3656	30.3085
GCST90001738	CD19 on unswitched memory B cell	rs113812519	1	207276336	G	A	0.5404	0.0918	0.0185	4.29e-09	3656	34.6534
GCST90001738	CD19 on unswitched memory B cell	rs138920008	16	32422808	C	G	-1.283	0.2175	0.0041	3.96e-09	3656	34.7964
GCST90001740	CD19 on switched memory B cell	rs112417310	1	206855483	A	G	0.4952	0.0895	0.0201	3.38e-08	3657	30.6137
GCST90001740	CD19 on switched memory B cell	rs7189927	16	28913787	C	T	0.167	0.02504	0.5982	2.98e-11	3657	44.48
GCST90001741	CD19 on IgD+ B cell	rs112417310	1	206855483	A	G	0.5195	0.08901	0.0201	5.79e-09	3658	34.0638
GCST90001741	CD19 on IgD+ B cell	rs113812519	1	207276336	G	A	0.5095	0.09165	0.0185	2.91e-08	3658	30.9046
GCST90001742	CD19 on transitional B cell	rs55712453	1	206902437	G	A	0.5582	0.0907	0.0201	8.34e-10	3657	37.8761
GCST90001742	CD19 on transitional B cell	rs113812519	1	207276336	G	A	0.5863	0.09251	0.0185	2.61e-10	3657	40.1664
GCST90001742	CD19 on transitional B cell	rs144743804	1	207018206	A	G	0.539	0.09004	0.0197	2.36e-09	3657	35.8349
GCST90001742	CD19 on transitional B cell	rs138920008	16	32422808	C	G	-1.3	0.2194	0.0041	3.41e-09	3657	35.1086
GCST90001743	CD20 on B cell	rs12212931	6	15913304	G	T	0.2121	0.03182	0.8197	3.02e-11	3660	44.4305
GCST90001743	CD20 on B cell	rs35139284	6	32561370	T	C	0.183	0.02909	0.401	3.55e-10	3660	39.5744
GCST90001743	CD20 on B cell	rs1941018	11	60268994	G	A	-0.1808	0.02489	0.6079	4.63e-13	3660	52.7651
GCST90001743	CD20 on B cell	rs354026	19	49841054	T	G	0.1996	0.0293	0.7669	1.12e-11	3660	46.4072
GCST90001745	CD20 on CD24+ CD27+ B cell	rs9258377	6	29753117	T	C	0.2581	0.04516	0.1202	1.18e-08	3657	32.6639
GCST90001745	CD20 on CD24+ CD27+ B cell	rs6459417	6	15858996	T	C	0.2138	0.03693	0.8737	7.67e-09	3657	33.5164
GCST90001745	CD20 on CD24+ CD27+ B cell	rs111259171	6	32640351	G	A	0.2545	0.04474	0.1947	1.38e-08	3657	32.3581
GCST90001745	CD20 on CD24+ CD27+ B cell	rs9461557	6	29765925	T	C	0.2943	0.05167	0.1124	1.32e-08	3657	32.4417
GCST90001745	CD20 on CD24+ CD27+ B cell	rs11187166	10	94516008	T	C	0.1756	0.03165	0.1993	3.07e-08	3657	30.7823
GCST90001745	CD20 on CD24+ CD27+ B cell	rs74621542	11	60166613	C	T	-0.2878	0.04216	0.0917	1.03e-11	3657	46.5994
GCST90001745	CD20 on CD24+ CD27+ B cell	rs55809481	19	49872521	C	T	-0.283	0.0286	0.2425	8.18e-23	3657	97.9131
GCST90001746	CD20 on IgD+ CD24+ B cell	rs1569590	6	15898884	G	A	0.2082	0.03692	0.8748	1.85e-08	3657	31.8008
GCST90001746	CD20 on IgD+ CD24+ B cell	rs55809481	19	49872521	C	T	-0.2125	0.0287	0.2425	1.61e-13	3657	54.8219
GCST90001747	CD20 on IgD+ CD24- B cell	rs9270560	6	32560741	C	T	-0.1682	0.02952	0.5889	1.31e-08	3657	32.4653
GCST90001747	CD20 on IgD+ CD24- B cell	rs2066399	6	15880540	A	G	0.2255	0.03219	0.821	2.95e-12	3657	49.074
GCST90001747	CD20 on IgD+ CD24- B cell	rs62405562	6	32451834	G	A	0.1942	0.02853	0.455	1.15e-11	3657	46.3335
GCST90001747	CD20 on IgD+ CD24- B cell	rs72836542	6	14091682	T	C	0.1645	0.02685	0.3161	9.87e-10	3657	37.5356
GCST90001747	CD20 on IgD+ CD24- B cell	rs4939384	11	60273642	G	A	-0.2046	0.02482	0.6088	2.29e-16	3657	67.9529
GCST90001748	CD20 on IgD+ CD38- B cell	rs2066399	6	15880540	A	G	0.187	0.03209	0.8211	6.08e-09	3645	33.9581
GCST90001748	CD20 on IgD+ CD38- B cell	rs12554596	9	37002142	G	A	-0.1558	0.02531	0.3892	8.43e-10	3645	37.8923
GCST90001748	CD20 on IgD+ CD38- B cell	rs2070770	11	60230531	T	C	-0.2571	0.04166	0.0967	7.49e-10	3645	38.086
GCST90001748	CD20 on IgD+ CD38- B cell	rs30003	19	49846398	C	T	-0.1948	0.02926	0.2303	3.22e-11	3645	44.323
GCST90001749	CD20 on IgD+ CD38- naive B cell	rs9269561	6	32544405	G	C	-0.2613	0.04657	0.4703	2.31e-08	1834	31.4823
GCST90001749	CD20 on IgD+ CD38- naive B cell	rs11604619	11	60261376	T	A	-0.2292	0.03378	0.6074	1.56e-11	1834	46.0373
GCST90001751	CD20 on IgD+ CD38+ B cell	rs72836542	6	14091682	T	C	0.1494	0.02674	0.3161	2.45e-08	3657	31.2161
GCST90001751	CD20 on IgD+ CD38+ B cell	rs2066399	6	15880540	A	G	0.3353	0.03177	0.821	1.13e-25	3657	111.387
GCST90001751	CD20 on IgD+ CD38+ B cell	rs7768875	6	32560752	T	C	-0.1706	0.03073	0.461	3.05e-08	3657	30.82
GCST90001751	CD20 on IgD+ CD38+ B cell	rs7939177	11	60266070	T	C	-0.1785	0.02475	0.6102	6.73e-13	3657	52.0147
GCST90001751	CD20 on IgD+ CD38+ B cell	rs34486765	19	49915911	A	G	0.1684	0.02631	0.3094	1.75e-10	3657	40.9678
GCST90001752	CD20 on IgD+ CD38dim B cell	rs72836542	6	14091682	T	C	0.1752	0.0268	0.3161	7.2e-11	3657	42.7365
GCST90001752	CD20 on IgD+ CD38dim B cell	rs2066399	6	15880540	A	G	0.2375	0.03213	0.821	1.75e-13	3657	54.6394
GCST90001752	CD20 on IgD+ CD38dim B cell	rs9270560	6	32560741	C	T	-0.2177	0.02955	0.5889	2.13e-13	3657	54.2753
GCST90001752	CD20 on IgD+ CD38dim B cell	rs62405562	6	32451834	G	A	0.2285	0.02861	0.455	1.82e-15	3657	63.7877
GCST90001752	CD20 on IgD+ CD38dim B cell	rs4939384	11	60273642	G	A	-0.236	0.02474	0.6088	2.5e-21	3657	90.9965
GCST90001752	CD20 on IgD+ CD38dim B cell	rs7404890	16	11007193	A	G	0.1788	0.03256	0.8208	4.23e-08	3657	30.1555
GCST90001752	CD20 on IgD+ CD38dim B cell	rs34486765	19	49915911	A	G	0.167	0.02642	0.3094	2.9e-10	3657	39.9546
GCST90001752	CD20 on IgD+ CD38dim B cell	rs1007337	22	39781585	T	C	-0.1389	0.02509	0.6024	3.34e-08	3657	30.6481
GCST90001753	CD20 on IgD- CD24- B cell	rs35567463	6	32633970	A	C	0.1709	0.02875	0.3506	3.02e-09	3657	35.3353
GCST90001753	CD20 on IgD- CD24- B cell	rs30006	19	49847916	C	T	-0.196	0.02941	0.2335	3.03e-11	3657	44.4142
GCST90001754	CD20 on IgD- CD27- B cell	rs4716010	6	15898371	A	G	0.1924	0.0321	0.8194	2.24e-09	3657	35.9253
GCST90001754	CD20 on IgD- CD27- B cell	rs30006	19	49847916	C	T	-0.1907	0.02929	0.2335	8.55e-11	3657	42.3899
GCST90001754	CD20 on IgD- CD27- B cell	rs61731791	19	50940778	T	C	0.2363	0.04232	0.0972	2.51e-08	3657	31.1771
GCST90001754	CD20 on IgD- CD27- B cell	rs1883832	20	44746982	C	T	-0.1869	0.02576	0.6318	4.9e-13	3657	52.6413
GCST90001755	CD20 on IgD- CD38- B cell	rs11751198	6	31753526	A	G	0.1995	0.03634	0.1839	4.32e-08	3657	30.1381
GCST90001755	CD20 on IgD- CD38- B cell	rs10501383	11	60164527	T	C	-0.255	0.04098	0.0971	5.41e-10	3657	38.7201
GCST90001755	CD20 on IgD- CD38- B cell	rs61731791	19	50940778	T	C	0.2328	0.04226	0.0972	3.86e-08	3657	30.3464
GCST90001755	CD20 on IgD- CD38- B cell	rs55809481	19	49872521	C	T	-0.2424	0.02879	0.2425	5.44e-17	3657	70.8895
GCST90001757	CD20 on IgD- CD38dim B cell	rs9271146	6	32577282	C	A	-0.1886	0.0304	0.7067	6.09e-10	3657	38.489
GCST90001757	CD20 on IgD- CD38dim B cell	rs9469053	6	31755776	G	A	0.2372	0.03691	0.184	1.47e-10	3657	41.2992
GCST90001757	CD20 on IgD- CD38dim B cell	rs909846	6	15897003	G	T	0.2058	0.03711	0.8744	3.14e-08	3657	30.7545
GCST90001757	CD20 on IgD- CD38dim B cell	rs11187166	10	94516008	T	C	0.1757	0.03163	0.1993	2.97e-08	3657	30.8564
GCST90001757	CD20 on IgD- CD38dim B cell	rs2070770	11	60230531	T	C	-0.2657	0.0417	0.0965	2.09e-10	3657	40.5986
GCST90001757	CD20 on IgD- CD38dim B cell	rs55809481	19	49872521	C	T	-0.3192	0.02843	0.2425	9.01e-29	3657	126.058
GCST90001757	CD20 on IgD- CD38dim B cell	rs61731791	19	50940778	T	C	0.2688	0.042	0.0972	1.75e-10	3657	40.96
GCST90001758	CD20 on memory B cell	rs13190846	6	29905727	T	C	0.1821	0.03141	0.328	7.35e-09	3657	33.6112
GCST90001758	CD20 on memory B cell	rs28572463	6	31209854	C	G	0.2629	0.04733	0.1081	2.98e-08	3657	30.8538
GCST90001758	CD20 on memory B cell	rs9461562	6	29778271	G	A	0.2896	0.05014	0.1025	8.25e-09	3657	33.3602
GCST90001758	CD20 on memory B cell	rs1569590	6	15898884	G	A	0.2257	0.03693	0.8748	1.1e-09	3657	37.3512
GCST90001758	CD20 on memory B cell	rs2070770	11	60230531	T	C	-0.2717	0.04169	0.0965	8.13e-11	3657	42.4732
GCST90001758	CD20 on memory B cell	rs30003	19	49846398	C	T	-0.2717	0.02911	0.2304	1.71e-20	3657	87.1154
GCST90001759	CD20 on naive-mature B cell	rs6910382	6	15914349	G	C	0.2234	0.0318	0.8198	2.53e-12	3657	49.3528
GCST90001759	CD20 on naive-mature B cell	rs62405562	6	32451834	G	A	0.1848	0.02844	0.455	9.18e-11	3657	42.2226
GCST90001759	CD20 on naive-mature B cell	rs72836542	6	14091682	T	C	0.1572	0.02688	0.3161	5.42e-09	3657	34.2016
GCST90001759	CD20 on naive-mature B cell	rs9270560	6	32560741	C	T	-0.1712	0.02943	0.5889	6.52e-09	3657	33.8397
GCST90001759	CD20 on naive-mature B cell	rs388354	7	40190449	C	A	-0.1343	0.0244	0.5205	3.93e-08	3657	30.2951
GCST90001759	CD20 on naive-mature B cell	rs1941018	11	60268994	G	A	-0.1965	0.02481	0.6081	3.16e-15	3657	62.7295
GCST90001759	CD20 on naive-mature B cell	rs30003	19	49846398	C	T	-0.1667	0.02948	0.2304	1.67e-08	3657	31.9754
GCST90001760	CD20 on unswitched memory B cell	rs6459417	6	15858996	T	C	0.2282	0.03694	0.8737	7.25e-10	3657	38.1626
GCST90001760	CD20 on unswitched memory B cell	rs112405902	6	31809504	A	G	0.2604	0.0461	0.1069	1.75e-08	3657	31.9066
GCST90001760	CD20 on unswitched memory B cell	rs4447195	11	60249734	T	C	-0.2525	0.04163	0.0982	1.45e-09	3657	36.7883
GCST90001760	CD20 on unswitched memory B cell	rs6509428	19	49853881	T	C	-0.2404	0.02912	0.2323	2.09e-16	3657	68.1532
GCST90001761	CD20 on switched memory B cell	rs1569590	6	15898884	G	A	0.207	0.03723	0.8748	2.88e-08	3657	30.914
GCST90001761	CD20 on switched memory B cell	rs11751198	6	31753526	A	G	0.2182	0.03712	0.1839	4.52e-09	3657	34.5536
GCST90001761	CD20 on switched memory B cell	rs9271146	6	32577282	C	A	-0.1728	0.03061	0.7067	1.77e-08	3657	31.8684
GCST90001761	CD20 on switched memory B cell	rs35039517	10	94522438	A	G	0.1894	0.0315	0.203	2e-09	3657	36.1525
GCST90001761	CD20 on switched memory B cell	rs10501383	11	60164527	T	C	-0.2991	0.04099	0.0971	3.61e-13	3657	53.2448
GCST90001761	CD20 on switched memory B cell	rs55809481	19	49872521	C	T	-0.3215	0.02865	0.2425	9.31e-29	3657	125.925
GCST90001761	CD20 on switched memory B cell	rs61731791	19	50940778	T	C	0.2358	0.04238	0.0972	2.83e-08	3657	30.9575
GCST90001762	CD20 on IgD+ B cell	rs62405562	6	32451834	G	A	0.1921	0.02868	0.4552	2.46e-11	3658	44.8638
GCST90001762	CD20 on IgD+ B cell	rs72836542	6	14091682	T	C	0.1521	0.02688	0.3162	1.64e-08	3658	32.0184
GCST90001762	CD20 on IgD+ B cell	rs12212931	6	15913304	G	T	0.2233	0.03173	0.8197	2.33e-12	3658	49.5265
GCST90001762	CD20 on IgD+ B cell	rs9270560	6	32560741	C	T	-0.1793	0.02962	0.5887	1.55e-09	3658	36.643
GCST90001762	CD20 on IgD+ B cell	rs4939384	11	60273642	G	A	-0.2011	0.02485	0.6088	7.9e-16	3658	65.4895
GCST90001762	CD20 on IgD+ B cell	rs30003	19	49846398	C	T	-0.1786	0.02943	0.2303	1.42e-09	3658	36.8284
GCST90001763	CD20 on transitional B cell	rs879299	6	15897007	G	T	0.287	0.03212	0.8198	6.36e-19	3657	79.8386
GCST90001763	CD20 on transitional B cell	rs7939177	11	60266070	T	C	-0.1877	0.02497	0.6102	7.12e-14	3657	56.5056
GCST90001765	CD24 on IgD+ CD24+ B cell	rs2236073	6	106898421	A	G	0.1681	0.02484	0.5997	1.54e-11	3655	45.7965
GCST90001765	CD24 on IgD+ CD24+ B cell	rs9400058	6	107164076	G	A	-0.7377	0.04904	0.065	1.16e-49	3655	226.286
GCST90001766	CD24 on IgD+ CD38- B cell	rs9400058	6	107164076	G	A	-0.432	0.05081	0.0651	2.66e-17	3638	72.2885
GCST90001766	CD24 on IgD+ CD38- B cell	rs2236073	6	106898421	A	G	0.1396	0.02534	0.5998	3.86e-08	3638	30.3499
GCST90001767	CD24 on IgD+ CD38- unswitched memory B cell	rs2236073	6	106898421	A	G	0.2114	0.03543	0.5961	2.92e-09	1832	35.6014
GCST90001767	CD24 on IgD+ CD38- unswitched memory B cell	rs9400058	6	107164076	G	A	-0.8239	0.07087	0.0617	3.42e-30	1832	135.153
GCST90001768	CD24 on IgD+ CD38+ B cell	rs9398107	6	107155687	G	A	-0.4386	0.0546	0.0555	1.28e-15	3655	64.5286
GCST90001768	CD24 on IgD+ CD38+ B cell	rs1799693	6	106992464	G	A	-0.2018	0.03253	0.8286	6.12e-10	3655	38.4835
GCST90001769	CD24 on IgD- CD38- B cell	rs9400058	6	107164076	G	A	-0.5307	0.05059	0.0651	2.21e-25	3648	110.045
GCST90001769	CD24 on IgD- CD38- B cell	rs2236073	6	106898421	A	G	0.1798	0.02528	0.5996	1.36e-12	3648	50.5854
GCST90001771	CD24 on memory B cell	rs2236073	6	106898421	A	G	0.1799	0.0249	0.5996	6e-13	3653	52.1992
GCST90001771	CD24 on memory B cell	rs72948545	6	107168477	G	A	-0.7352	0.05156	0.0586	6.21e-45	3653	203.322
GCST90001772	CD24 on unswitched memory B cell	rs2236073	6	106898421	A	G	0.1623	0.02499	0.5997	9.31e-11	3655	42.1798
GCST90001772	CD24 on unswitched memory B cell	rs9400058	6	107164076	G	A	-0.6739	0.04955	0.065	3.93e-41	3655	184.971
GCST90001773	CD24 on switched memory B cell	rs2236073	6	106898421	A	G	0.1709	0.02524	0.5997	1.46e-11	3652	45.8464
GCST90001773	CD24 on switched memory B cell	rs72948545	6	107168477	G	A	-0.7073	0.05233	0.0586	1.21e-40	3652	182.686
GCST90001774	CD24 on transitional B cell	rs12206866	6	107159822	T	C	-0.4459	0.05365	0.0559	1.32e-16	3656	69.0773
GCST90001775	CD25 on B cell	rs3793662	9	95886051	T	C	-0.1654	0.0295	0.776	2.19e-08	3660	31.436
GCST90001775	CD25 on B cell	rs147487472	10	6191376	A	C	0.4239	0.06144	0.0415	6.12e-12	3660	47.6019
GCST90001775	CD25 on B cell	rs41294937	10	6106621	C	T	0.4838	0.04036	0.1077	1.68e-32	3660	143.691
GCST90001777	CD25 on CD24+ CD27+ B cell	rs3793662	9	95886051	T	C	-0.1594	0.0289	0.7759	3.75e-08	3657	30.4215
GCST90001777	CD25 on CD24+ CD27+ B cell	rs11598494	10	6178941	C	T	-0.1762	0.02445	0.5587	6.79e-13	3657	51.9343
GCST90001777	CD25 on CD24+ CD27+ B cell	rs4747882	10	6162476	T	A	-0.2267	0.02692	0.7132	5.32e-17	3657	70.9174
GCST90001777	CD25 on CD24+ CD27+ B cell	rs1887027	10	6113782	T	C	-0.4244	0.0273	0.2454	8.06e-53	3657	241.672
GCST90001778	CD25 on IgD+ CD24+ B cell	rs11598494	10	6178941	C	T	-0.1524	0.02465	0.5587	6.89e-10	3657	38.224
GCST90001778	CD25 on IgD+ CD24+ B cell	rs1887027	10	6113782	T	C	-0.3962	0.0276	0.2454	1.71e-45	3657	206.068
GCST90001778	CD25 on IgD+ CD24+ B cell	rs4747882	10	6162476	T	A	-0.1921	0.02715	0.7132	1.8e-12	3657	50.0628
GCST90001779	CD25 on IgD+ CD24- B cell	rs3793662	9	95886051	T	C	-0.1898	0.02934	0.7759	1.11e-10	3657	41.8478
GCST90001779	CD25 on IgD+ CD24- B cell	rs62626323	10	6115678	A	C	0.5847	0.03976	0.1075	1.32e-47	3657	216.259
GCST90001779	CD25 on IgD+ CD24- B cell	rs7920946	10	6074634	C	T	0.1584	0.02792	0.2773	1.51e-08	3657	32.1869
GCST90001779	CD25 on IgD+ CD24- B cell	rs709589	14	106306841	T	C	-0.183	0.03138	0.4557	5.98e-09	3657	34.0092
GCST90001780	CD25 on IgD+ CD38- B cell	rs3793662	9	95886051	T	C	-0.1749	0.02923	0.7759	2.38e-09	3642	35.8032
GCST90001780	CD25 on IgD+ CD38- B cell	rs4747846	10	6074451	C	G	0.1534	0.02528	0.3887	1.43e-09	3642	36.8211
GCST90001780	CD25 on IgD+ CD38- B cell	rs41295093	10	6120173	A	G	0.4244	0.0402	0.1068	1.11e-25	3642	111.455
GCST90001781	CD25 on IgD+ CD38- naive B cell	rs2275848	9	95887320	T	G	-0.2187	0.0399	0.7711	4.81e-08	1835	30.0436
GCST90001781	CD25 on IgD+ CD38- naive B cell	rs41294937	10	6106621	C	T	0.4909	0.05533	0.1068	1.67e-18	1835	78.7163
GCST90001781	CD25 on IgD+ CD38- naive B cell	rs709589	14	106306841	T	C	-0.2484	0.04396	0.4529	1.84e-08	1835	31.9292
GCST90001782	CD25 on IgD+ CD38- unswitched memory B cell	rs10905716	10	6114010	T	C	-0.4537	0.03721	0.2439	6.15e-33	1837	148.668
GCST90001783	CD25 on IgD+ CD38+ B cell	rs3793662	9	95886051	T	C	-0.1813	0.02898	0.7758	4.38e-10	3656	39.138
GCST90001783	CD25 on IgD+ CD38+ B cell	rs62626323	10	6115678	A	C	0.349	0.03994	0.1074	3.54e-18	3656	76.3545
GCST90001783	CD25 on IgD+ CD38+ B cell	rs709589	14	106306841	T	C	-0.2486	0.03091	0.4557	1.19e-15	3656	64.6851
GCST90001784	CD25 on IgD+ CD38dim B cell	rs149662107	7	47871972	A	G	-0.9269	0.1592	0.0062	6.27e-09	3657	33.8984
GCST90001784	CD25 on IgD+ CD38dim B cell	rs7920946	10	6074634	C	T	0.1545	0.02812	0.2773	4.15e-08	3657	30.1874
GCST90001784	CD25 on IgD+ CD38dim B cell	rs62626323	10	6115678	A	C	0.5433	0.04021	0.1075	1.25e-40	3657	182.562
GCST90001785	CD25 on IgD- CD24- B cell	rs41294937	10	6106621	C	T	0.3718	0.04036	0.1073	5.23e-20	3649	84.8626
GCST90001785	CD25 on IgD- CD24- B cell	rs11548656	16	81916912	G	A	-0.2363	0.03676	0.1287	1.47e-10	3649	41.3215
GCST90001786	CD25 on IgD- CD27- B cell	rs41295093	10	6120173	A	G	0.3186	0.0403	0.1067	3.5e-15	3651	62.5002
GCST90001786	CD25 on IgD- CD27- B cell	rs1883832	20	44746982	C	T	0.2306	0.02558	0.6316	3.11e-19	3651	81.2676
GCST90001787	CD25 on IgD- CD38- B cell	rs12342539	9	4327960	T	C	-0.1657	0.02956	0.2216	2.25e-08	3657	31.4222
GCST90001787	CD25 on IgD- CD38- B cell	rs706779	10	6098824	C	T	-0.293	0.02511	0.6084	6.64e-31	3657	136.158
GCST90001787	CD25 on IgD- CD38- B cell	rs12722531	10	6076076	A	G	0.4479	0.04714	0.074	3.61e-21	3657	90.2782
GCST90001789	CD25 on IgD- CD38dim B cell	rs3793662	9	95886051	T	C	-0.1698	0.02871	0.7759	3.69e-09	3657	34.9791
GCST90001789	CD25 on IgD- CD38dim B cell	rs4747846	10	6074451	C	G	0.1914	0.02477	0.3886	1.42e-14	3657	59.7079
GCST90001789	CD25 on IgD- CD38dim B cell	rs7920946	10	6074634	C	T	0.2333	0.02716	0.2773	1.26e-17	3657	73.7853
GCST90001789	CD25 on IgD- CD38dim B cell	rs41294937	10	6106621	C	T	0.5734	0.03893	0.1075	9.24e-48	3657	216.943
GCST90001790	CD25 on memory B cell	rs3793662	9	95886051	T	C	-0.1626	0.02894	0.7759	2.05e-08	3657	31.5678
GCST90001790	CD25 on memory B cell	rs1887027	10	6113782	T	C	-0.4203	0.02736	0.2454	1.16e-51	3657	235.986
GCST90001790	CD25 on memory B cell	rs4747882	10	6162476	T	A	-0.2133	0.02697	0.7132	3.35e-15	3657	62.5489
GCST90001790	CD25 on memory B cell	rs11598494	10	6178941	C	T	-0.1768	0.02448	0.5587	6.09e-13	3657	52.1605
GCST90001791	CD25 on naive-mature B cell	rs3793662	9	95886051	T	C	-0.1953	0.02956	0.7759	4.56e-11	3657	43.6511
GCST90001791	CD25 on naive-mature B cell	rs17403348	10	5827901	C	T	0.2314	0.04201	0.0997	3.86e-08	3657	30.3404
GCST90001791	CD25 on naive-mature B cell	rs41294937	10	6106621	C	T	0.5626	0.04021	0.1075	2.21e-43	3657	195.763
GCST90001791	CD25 on naive-mature B cell	rs147487472	10	6191376	A	C	0.4465	0.0617	0.0414	5.6e-13	3657	52.3688
GCST90001791	CD25 on naive-mature B cell	rs11051398	12	31504316	T	C	-0.1509	0.02607	0.5325	7.67e-09	3657	33.504
GCST90001792	CD25 on unswitched memory B cell	rs3793662	9	95886051	T	C	-0.167	0.02895	0.7759	8.76e-09	3657	33.2764
GCST90001792	CD25 on unswitched memory B cell	rs11598494	10	6178941	C	T	-0.1584	0.02453	0.5587	1.2e-10	3657	41.698
GCST90001792	CD25 on unswitched memory B cell	rs1887027	10	6113782	T	C	-0.4047	0.02745	0.2454	7.76e-48	3657	217.361
GCST90001792	CD25 on unswitched memory B cell	rs4747882	10	6162476	T	A	-0.2093	0.02699	0.7132	1.14e-14	3657	60.1357
GCST90001793	CD25 on switched memory B cell	rs4747882	10	6162476	T	A	-0.2315	0.02714	0.7132	2.14e-17	3657	72.7583
GCST90001793	CD25 on switched memory B cell	rs7072398	10	6079846	A	G	-0.2349	0.02543	0.6142	4.25e-20	3657	85.3244
GCST90001793	CD25 on switched memory B cell	rs41294937	10	6106621	C	T	0.5555	0.03963	0.1075	1.57e-43	3657	196.481
GCST90001794	CD25 on IgD+ B cell	rs41294937	10	6106621	C	T	0.476	0.04039	0.1076	1.74e-31	3658	138.888
GCST90001794	CD25 on IgD+ B cell	rs147487472	10	6191376	A	C	0.3795	0.0615	0.0416	7.55e-10	3658	38.0779
GCST90001795	CD25 on transitional B cell	rs62626323	10	6115678	A	C	0.2969	0.04016	0.1075	1.78e-13	3657	54.6554
GCST90001795	CD25 on transitional B cell	rs709589	14	106306841	T	C	-0.2255	0.03114	0.4557	5.41e-13	3657	52.4392
GCST90001798	CD27 on CD24+ CD27+ B cell	rs34101571	1	31211894	A	G	-0.4501	0.07925	0.0239	1.45e-08	3657	32.2567
GCST90001798	CD27 on CD24+ CD27+ B cell	rs1801274	1	161479745	G	A	-0.2208	0.02632	0.325	7.07e-17	3657	70.3763
GCST90001798	CD27 on CD24+ CD27+ B cell	rs35574803	3	32533246	C	T	0.7589	0.05246	0.0562	3.63e-46	3657	209.273
GCST90001798	CD27 on CD24+ CD27+ B cell	rs75918255	3	32945761	A	G	0.5011	0.06717	0.035	1.07e-13	3657	55.6542
GCST90001798	CD27 on CD24+ CD27+ B cell	rs7621492	3	32302456	A	G	0.2196	0.03939	0.1136	2.67e-08	3657	31.0808
GCST90001798	CD27 on CD24+ CD27+ B cell	rs25680	12	6554628	A	G	-0.2616	0.03299	0.1671	2.86e-15	3657	62.8798
GCST90001798	CD27 on CD24+ CD27+ B cell	rs147714617	12	6605299	T	C	0.2579	0.03725	0.1224	5.23e-12	3657	47.9347
GCST90001798	CD27 on CD24+ CD27+ B cell	rs1883832	20	44746982	C	T	-0.5841	0.02417	0.6318	8.47e-120	3657	584.011
GCST90001798	CD27 on CD24+ CD27+ B cell	rs6011967	20	45095161	C	T	0.2439	0.03905	0.118	4.71e-10	3657	39.0105
GCST90001798	CD27 on CD24+ CD27+ B cell	rs162076	20	46785499	A	G	-0.1453	0.02494	0.555	6.2e-09	3657	33.9421
GCST90001799	CD27 on T cell	rs1801274	1	161479745	G	A	-0.3112	0.03296	0.3166	1.06e-20	1838	89.1466
GCST90001800	CD27 on IgD+ CD24+ B cell	rs7621492	3	32302456	A	G	0.2435	0.03994	0.1136	1.18e-09	3656	37.1691
GCST90001800	CD27 on IgD+ CD24+ B cell	rs76929865	3	31134534	C	A	0.5735	0.08703	0.0223	5.04e-11	3656	43.4239
GCST90001800	CD27 on IgD+ CD24+ B cell	rs35574803	3	32533246	C	T	0.7463	0.05335	0.0561	2.35e-43	3656	195.685
GCST90001800	CD27 on IgD+ CD24+ B cell	rs75918255	3	32945761	A	G	0.4946	0.06834	0.035	5.54e-13	3656	52.3791
GCST90001800	CD27 on IgD+ CD24+ B cell	rs25680	12	6554628	A	G	-0.1925	0.03366	0.167	1.15e-08	3656	32.7064
GCST90001800	CD27 on IgD+ CD24+ B cell	rs1883832	20	44746982	C	T	-0.4972	0.02506	0.6317	2.98e-83	3656	393.641
GCST90001801	CD27 on IgD+ CD38- unswitched memory B cell	rs35574803	3	32533246	C	T	0.9344	0.07016	0.0564	1.08e-38	1836	177.373
GCST90001801	CD27 on IgD+ CD38- unswitched memory B cell	rs75918255	3	32945761	A	G	0.5783	0.0916	0.0376	3.41e-10	1836	39.858
GCST90001801	CD27 on IgD+ CD38- unswitched memory B cell	rs56237381	3	32924804	A	G	0.5453	0.09922	0.0294	4.44e-08	1836	30.2046
GCST90001801	CD27 on IgD+ CD38- unswitched memory B cell	rs25680	12	6554628	A	G	-0.2854	0.04636	0.1672	9.11e-10	1836	37.8984
GCST90001801	CD27 on IgD+ CD38- unswitched memory B cell	rs4810485	20	44747947	G	T	-0.5719	0.03295	0.6302	1.33e-62	1836	301.252
GCST90001802	CD27 on IgD- CD38- B cell	rs1801274	1	161479745	G	A	-0.2111	0.02661	0.325	2.77e-15	3657	62.9342
GCST90001802	CD27 on IgD- CD38- B cell	rs75918255	3	32945761	A	G	0.4158	0.06821	0.035	1.2e-09	3657	37.1598
GCST90001802	CD27 on IgD- CD38- B cell	rs35574803	3	32533246	C	T	0.6071	0.05356	0.0562	2.74e-29	3657	128.481
GCST90001802	CD27 on IgD- CD38- B cell	rs2250246	12	6553016	G	A	-0.2059	0.02456	0.5339	7.42e-17	3657	70.2839
GCST90001802	CD27 on IgD- CD38- B cell	rs11064198	12	6558720	T	A	-0.225	0.03691	0.1256	1.19e-09	3657	37.1601
GCST90001802	CD27 on IgD- CD38- B cell	rs1883832	20	44746982	C	T	-0.4707	0.02507	0.6318	3.83e-75	3657	352.517
GCST90001802	CD27 on IgD- CD38- B cell	rs162076	20	46785499	A	G	-0.143	0.02522	0.555	1.54e-08	3657	32.1501
GCST90001803	CD27 on IgD- CD38+ B cell	rs2250246	12	6553016	G	A	-0.1679	0.02462	0.534	1.07e-11	3642	46.5077
GCST90001803	CD27 on IgD- CD38+ B cell	rs1883832	20	44746982	C	T	-0.1431	0.02594	0.6323	3.69e-08	3642	30.4326
GCST90001804	CD27 on IgD- CD38dim B cell	rs34101571	1	31211894	A	G	-0.534	0.07874	0.0239	1.38e-11	3657	45.993
GCST90001804	CD27 on IgD- CD38dim B cell	rs1801274	1	161479745	G	A	-0.2036	0.02626	0.325	1.14e-14	3657	60.1127
GCST90001804	CD27 on IgD- CD38dim B cell	rs75918255	3	32945761	A	G	0.4177	0.06693	0.035	4.84e-10	3657	38.9482
GCST90001804	CD27 on IgD- CD38dim B cell	rs35574803	3	32533246	C	T	0.6579	0.05259	0.0562	3.42e-35	3657	156.5
GCST90001804	CD27 on IgD- CD38dim B cell	rs2253610	12	6557674	A	G	-0.1829	0.02466	0.5782	1.51e-13	3657	55.01
GCST90001804	CD27 on IgD- CD38dim B cell	rs1883832	20	44746982	C	T	-0.6404	0.02368	0.6318	6.21e-147	3657	731.374
GCST90001804	CD27 on IgD- CD38dim B cell	rs6011967	20	45095161	C	T	0.2509	0.03888	0.118	1.24e-10	3657	41.6437
GCST90001804	CD27 on IgD- CD38dim B cell	rs162076	20	46785499	A	G	-0.1634	0.02479	0.555	5.03e-11	3657	43.4461
GCST90001805	CD27 on memory B cell	rs35574803	3	32533246	C	T	0.6708	0.05333	0.0562	1.49e-35	3657	158.213
GCST90001805	CD27 on memory B cell	rs56237381	3	32924804	A	G	0.4286	0.07713	0.0272	2.95e-08	3657	30.8786
GCST90001805	CD27 on memory B cell	rs75918255	3	32945761	A	G	0.4366	0.06803	0.035	1.57e-10	3657	41.1876
GCST90001805	CD27 on memory B cell	rs25680	12	6554628	A	G	-0.213	0.03344	0.1671	2.13e-10	3657	40.572
GCST90001805	CD27 on memory B cell	rs147714617	12	6605299	T	C	0.2563	0.03761	0.1224	1.11e-11	3657	46.4398
GCST90001805	CD27 on memory B cell	rs1883832	20	44746982	C	T	-0.5071	0.0249	0.6318	1.88e-87	3657	414.752
GCST90001805	CD27 on memory B cell	rs72485816	20	45314435	C	T	-0.4093	0.0725	0.0304	1.77e-08	3657	31.8719
GCST90001806	CD27 on unswitched memory B cell	rs1801274	1	161479745	G	A	-0.1586	0.02671	0.3251	3.13e-09	3656	35.2581
GCST90001806	CD27 on unswitched memory B cell	rs75918255	3	32945761	A	G	0.5086	0.06804	0.035	9.62e-14	3656	55.8758
GCST90001806	CD27 on unswitched memory B cell	rs35574803	3	32533246	C	T	0.7465	0.05306	0.0561	8.02e-44	3656	197.936
GCST90001806	CD27 on unswitched memory B cell	rs56237381	3	32924804	A	G	0.4379	0.077	0.0272	1.39e-08	3656	32.3421
GCST90001806	CD27 on unswitched memory B cell	rs144642376	3	36349691	G	A	0.2712	0.04922	0.0718	3.82e-08	3656	30.3596
GCST90001806	CD27 on unswitched memory B cell	rs147714617	12	6605299	T	C	0.2484	0.03759	0.1224	4.48e-11	3656	43.6675
GCST90001806	CD27 on unswitched memory B cell	rs25680	12	6554628	A	G	-0.2612	0.03338	0.167	6.6e-15	3656	61.2313
GCST90001806	CD27 on unswitched memory B cell	rs709589	14	106306841	T	C	-0.1755	0.03152	0.4557	2.78e-08	3656	31.0014
GCST90001806	CD27 on unswitched memory B cell	rs4810485	20	44747947	G	T	-0.4783	0.02498	0.6313	5.93e-78	3656	366.62
GCST90001806	CD27 on unswitched memory B cell	rs6066198	20	45732275	G	T	-0.2691	0.04925	0.07	4.95e-08	3656	29.8549
GCST90001806	CD27 on unswitched memory B cell	rs72645230	20	46242688	G	C	-0.2476	0.04328	0.0944	1.14e-08	3656	32.7286
GCST90001807	CD27 on Plasma Blast-Plasma Cell	rs4657041	1	161478859	C	T	-0.1484	0.02581	0.3347	9.69e-09	3651	33.0592
GCST90001808	CD27 on switched memory B cell	rs34101571	1	31211894	A	G	-0.5359	0.07974	0.0239	2.1e-11	3657	45.1664
GCST90001808	CD27 on switched memory B cell	rs1801274	1	161479745	G	A	-0.2933	0.02635	0.325	2.48e-28	3657	123.898
GCST90001808	CD27 on switched memory B cell	rs35574803	3	32533246	C	T	0.6995	0.05313	0.0562	1.02e-38	3657	173.339
GCST90001808	CD27 on switched memory B cell	rs75918255	3	32945761	A	G	0.478	0.06777	0.035	2.09e-12	3657	49.7486
GCST90001808	CD27 on switched memory B cell	rs144642376	3	36349691	G	A	0.2781	0.0492	0.0718	1.69e-08	3657	31.9501
GCST90001808	CD27 on switched memory B cell	rs25680	12	6554628	A	G	-0.3147	0.03313	0.1671	3.76e-21	3657	90.2299
GCST90001808	CD27 on switched memory B cell	rs147714617	12	6605299	T	C	0.299	0.03747	0.1224	1.93e-15	3657	63.6759
GCST90001808	CD27 on switched memory B cell	rs1883832	20	44746982	C	T	-0.5853	0.02439	0.6318	2.53e-118	3657	575.882
GCST90001808	CD27 on switched memory B cell	rs6011967	20	45095161	C	T	0.2385	0.03937	0.118	1.52e-09	3657	36.6983
GCST90001808	CD27 on switched memory B cell	rs162076	20	46785499	A	G	-0.1635	0.02512	0.555	8.52e-11	3657	42.3639
GCST90001810	CD38 on CD3- CD19-	rs548316	11	128077683	A	G	-0.1994	0.03417	0.5251	6.38e-09	1834	34.0534
GCST90001811	CD38 on IgD+ CD24- B cell	rs115062208	4	15956227	G	A	-0.6992	0.1209	0.0115	7.97e-09	3656	33.4465
GCST90001811	CD38 on IgD+ CD24- B cell	rs76112278	4	15915069	A	G	-0.7826	0.08987	0.0194	4.58e-18	3656	75.8316
GCST90001812	CD38 on IgD+ CD38+ B cell	rs186090691	4	8970919	A	C	-0.7905	0.1388	0.0097	1.34e-08	3652	32.4358
GCST90001812	CD38 on IgD+ CD38+ B cell	rs807784	4	13906853	T	G	0.3174	0.05158	0.9403	8.42e-10	3652	37.8662
GCST90001812	CD38 on IgD+ CD38+ B cell	rs76112278	4	15915069	A	G	-0.7731	0.089	0.0194	5.54e-18	3652	75.4556
GCST90001813	CD38 on IgD+ CD38dim B cell	rs572542	4	14029370	T	C	-0.4696	0.07316	0.0289	1.54e-10	3654	41.2011
GCST90001813	CD38 on IgD+ CD38dim B cell	rs115062208	4	15956227	G	A	-0.8972	0.1213	0.0115	1.71e-13	3654	54.7088
GCST90001813	CD38 on IgD+ CD38dim B cell	rs76354299	4	15037408	A	G	-0.502	0.06983	0.0322	7.84e-13	3654	51.6801
GCST90001813	CD38 on IgD+ CD38dim B cell	rs76112278	4	15915069	A	G	-1.065	0.08937	0.0194	3.63e-32	3654	142.009
GCST90001815	CD38 on IgD- CD38dim B cell	rs76354299	4	15037408	A	G	-0.4635	0.06776	0.0321	9.22e-12	3657	46.79
GCST90001815	CD38 on IgD- CD38dim B cell	rs115062208	4	15956227	G	A	-0.8942	0.1174	0.0115	3.34e-14	3657	58.014
GCST90001815	CD38 on IgD- CD38dim B cell	rs76112278	4	15915069	A	G	-0.9249	0.08708	0.0194	5.61e-26	3657	112.811
GCST90001816	CD38 on naive-mature B cell	rs115062208	4	15956227	G	A	-0.7874	0.1197	0.0115	5.48e-11	3656	43.2716
GCST90001816	CD38 on naive-mature B cell	rs76112278	4	15915069	A	G	-0.8747	0.08908	0.0194	1.76e-22	3656	96.4179
GCST90001816	CD38 on naive-mature B cell	rs76354299	4	15037408	A	G	-0.4181	0.06918	0.0321	1.66e-09	3656	36.5258
GCST90001818	CD38 on IgD+ B cell	rs76112278	4	15915069	A	G	-0.6069	0.09018	0.0194	1.97e-11	3658	45.2912
GCST90001819	CD38 on transitional B cell	rs197429	1	112267500	T	C	0.1669	0.02931	0.233	1.35e-08	3657	32.4251
GCST90001819	CD38 on transitional B cell	rs572542	4	14029370	T	C	-0.4513	0.07246	0.0288	5.24e-10	3657	38.7913
GCST90001819	CD38 on transitional B cell	rs149852991	4	15044338	T	G	-0.5334	0.06859	0.0321	9.69e-15	3657	60.4762
GCST90001819	CD38 on transitional B cell	rs115062208	4	15956227	G	A	-0.912	0.1184	0.0115	1.69e-14	3657	59.3316
GCST90001819	CD38 on transitional B cell	rs76112278	4	15915069	A	G	-1.046	0.08813	0.0194	6.27e-32	3657	140.869
GCST90001820	IgD on IgD+ CD24+ B cell	rs112421400	6	28205826	T	C	-0.1982	0.03505	0.2101	1.7e-08	3656	31.9765
GCST90001820	IgD on IgD+ CD24+ B cell	rs1794511	6	32671207	G	T	-0.2439	0.03383	0.2594	6.87e-13	3656	51.978
GCST90001820	IgD on IgD+ CD24+ B cell	rs139084170	6	43351686	A	C	0.3593	0.05776	0.052	5.51e-10	3656	38.6955
GCST90001820	IgD on IgD+ CD24+ B cell	rs9265515	6	31297744	C	T	-0.221	0.03249	0.3368	1.2e-11	3656	46.2685
GCST90001820	IgD on IgD+ CD24+ B cell	rs2819455	14	105445412	C	G	0.2689	0.04177	0.0952	1.38e-10	3656	41.4431
GCST90001820	IgD on IgD+ CD24+ B cell	rs709589	14	106306841	T	C	-0.6123	0.03013	0.4558	4.42e-87	3656	412.981
GCST90001821	IgD on IgD+ CD24- B cell	rs10272514	7	40012831	T	A	0.1553	0.02512	0.3924	7.05e-10	3656	38.2211
[truncated: 820 more rows]

## Sheet: Supplementary Table 7
Supplementary Table 7. Mendelian randomization estimates of the causal relationships between immune cell phenotypes and large artery stroke derived from various models.
ID.exposure	Trait.exposure	Method	nsnp	Beta	Standard error	P value	OR	Lower OR	Upper OR
GCST90001399	IgD- CD27- B cell %B cell	Inverse variance weighted	2	-0.04481	0.062496	0.47337	0.956179	0.845944	1.08078
GCST90001401	IgD- CD27- B cell Absolute Count	Inverse variance weighted	2	-0.186855	0.0597662	0.00176937	0.829564	0.737863	0.932661
GCST90001426	IgD- CD38dim B cell %lymphocyte	Inverse variance weighted	2	-0.133235	0.103152	0.196484	0.87526	0.715043	1.07138
GCST90001434	Switched memory B cell %lymphocyte	Inverse variance weighted	2	-0.00148352	0.0962742	0.987706	0.998518	0.826809	1.20589
GCST90001450	CD62L- monocyte Absolute Count	Inverse variance weighted	2	-0.0375895	0.0746414	0.614542	0.963108	0.83203	1.11484
GCST90001451	CD62L- monocyte %monocyte	Inverse variance weighted	3	0.0221693	0.0926755	0.81094	1.02242	0.852591	1.22607
GCST90001451	CD62L- monocyte %monocyte	Weighted median	3	-0.00662578	0.0570545	0.907549	0.993396	0.888294	1.11093
GCST90001451	CD62L- monocyte %monocyte	MR Egger	3	-0.92733	0.360893	0.236275	0.395609	0.195015	0.802536
GCST90001460	Plasmacytoid Dendritic Cell Absolute Count	Inverse variance weighted	2	0.0289911	0.0900237	0.747423	1.02942	0.862901	1.22806
GCST90001463	CD62L- Dendritic Cell %Dendritic Cell	Inverse variance weighted	3	-0.0479378	0.0486335	0.324282	0.953193	0.866529	1.04852
GCST90001463	CD62L- Dendritic Cell %Dendritic Cell	Weighted median	3	-0.0327726	0.048201	0.496558	0.967759	0.880516	1.06364
GCST90001463	CD62L- Dendritic Cell %Dendritic Cell	MR Egger	3	0.028349	0.0762277	0.773332	1.02875	0.885983	1.19453
GCST90001474	Plasmacytoid Dendritic Cell %Dendritic Cell	Inverse variance weighted	2	0.0408031	0.0564413	0.469722	1.04165	0.93256	1.16349
GCST90001478	CD4 regulatory T cell %CD4+ T cell	Inverse variance weighted	2	-0.00138074	0.0788283	0.986025	0.99862	0.855658	1.16547
GCST90001480	Resting CD4 regulatory T cell Absolute Count	Inverse variance weighted	3	-0.0342552	0.0679754	0.614307	0.966325	0.845788	1.10404
GCST90001480	Resting CD4 regulatory T cell Absolute Count	Weighted median	3	-0.0382984	0.075831	0.613524	0.962426	0.829504	1.11665
GCST90001480	Resting CD4 regulatory T cell Absolute Count	MR Egger	3	-0.451981	2.09736	0.864875	0.636366	0.0104326	38.8168
GCST90001481	Resting CD4 regulatory T cell %CD4 regulatory T cell	Inverse variance weighted	3	-0.000790106	0.120142	0.994753	0.99921	0.789569	1.26451
GCST90001481	Resting CD4 regulatory T cell %CD4 regulatory T cell	Weighted median	3	-0.0423297	0.0602567	0.482374	0.958554	0.851775	1.07872
GCST90001481	Resting CD4 regulatory T cell %CD4 regulatory T cell	MR Egger	3	-1.41054	0.718457	0.299911	0.244012	0.0596827	0.997639
GCST90001482	Resting CD4 regulatory T cell %CD4+ T cell	Inverse variance weighted	2	-0.0357081	0.0593204	0.547205	0.964922	0.859009	1.08389
GCST90001483	CD39+ resting CD4 regulatory T cell Absolute Count	Inverse variance weighted	6	-0.0253275	0.0403453	0.530155	0.974991	0.900861	1.05522
GCST90001483	CD39+ resting CD4 regulatory T cell Absolute Count	Weighted median	6	-0.0227857	0.0483078	0.637158	0.977472	0.889168	1.07455
GCST90001483	CD39+ resting CD4 regulatory T cell Absolute Count	MR Egger	6	0.121625	0.101578	0.297274	1.12933	0.925456	1.37812
GCST90001484	CD39+ resting CD4 regulatory T cell %resting CD4 regulatory T cell	Inverse variance weighted	4	-0.0227592	0.0554243	0.68134	0.977498	0.876875	1.08967
GCST90001484	CD39+ resting CD4 regulatory T cell %resting CD4 regulatory T cell	Weighted median	4	-0.00155458	0.0491213	0.974753	0.998447	0.906801	1.09935
GCST90001484	CD39+ resting CD4 regulatory T cell %resting CD4 regulatory T cell	MR Egger	4	0.161657	0.140646	0.369296	1.17546	0.892249	1.54856
GCST90001485	CD39+ resting CD4 regulatory T cell %CD4 regulatory T cell	Inverse variance weighted	7	0.00773202	0.0199837	0.698819	1.00776	0.969053	1.04802
GCST90001485	CD39+ resting CD4 regulatory T cell %CD4 regulatory T cell	Weighted median	7	0.0176907	0.0199481	0.375166	1.01785	0.97882	1.05843
GCST90001485	CD39+ resting CD4 regulatory T cell %CD4 regulatory T cell	MR Egger	7	0.0544848	0.0329203	0.158817	1.056	0.990011	1.12638
GCST90001489	CD39+ activated CD4 regulatory T cell Absolute Count	Inverse variance weighted	4	-0.0148404	0.0508627	0.770459	0.985269	0.891784	1.08855
GCST90001489	CD39+ activated CD4 regulatory T cell Absolute Count	Weighted median	4	0.0196818	0.0487143	0.686194	1.01988	0.927003	1.12206
GCST90001489	CD39+ activated CD4 regulatory T cell Absolute Count	MR Egger	4	0.123922	0.213843	0.620829	1.13193	0.744376	1.72126
GCST90001491	CD39+ activated CD4 regulatory T cell %CD4 regulatory T cell	Inverse variance weighted	5	0.0114681	0.0195999	0.558475	1.01153	0.973412	1.05115
GCST90001491	CD39+ activated CD4 regulatory T cell %CD4 regulatory T cell	Weighted median	5	0.00139705	0.0185056	0.939822	1.0014	0.965727	1.03839
GCST90001491	CD39+ activated CD4 regulatory T cell %CD4 regulatory T cell	MR Egger	5	-0.0264426	0.0301734	0.44535	0.973904	0.917977	1.03324
GCST90001493	Secreting CD4 regulatory T cell %CD4 regulatory T cell	Inverse variance weighted	3	-0.000614802	0.119913	0.995909	0.999385	0.790062	1.26417
GCST90001493	Secreting CD4 regulatory T cell %CD4 regulatory T cell	Weighted median	3	0.0437451	0.060535	0.4699	1.04472	0.927833	1.17632
GCST90001493	Secreting CD4 regulatory T cell %CD4 regulatory T cell	MR Egger	3	1.9074	0.63154	0.203552	6.73555	1.95342	23.2248
GCST90001494	Secreting CD4 regulatory T cell %CD4+ T cell	Inverse variance weighted	3	0.125805	0.0704923	0.0743155	1.13406	0.987716	1.30209
GCST90001494	Secreting CD4 regulatory T cell %CD4+ T cell	Weighted median	3	0.122096	0.0790608	0.122508	1.12986	0.967671	1.31924
GCST90001494	Secreting CD4 regulatory T cell %CD4+ T cell	MR Egger	3	0.280811	0.36574	0.583148	1.3242	0.646592	2.71193
GCST90001495	CD39+ secreting CD4 regulatory T cell Absolute Count	Inverse variance weighted	5	0.00856277	0.0188788	0.650141	1.0086	0.971961	1.04662
GCST90001495	CD39+ secreting CD4 regulatory T cell Absolute Count	Weighted median	5	0.0141744	0.0167346	0.396988	1.01428	0.981547	1.04809
GCST90001495	CD39+ secreting CD4 regulatory T cell Absolute Count	MR Egger	5	0.0339015	0.0353473	0.408263	1.03448	0.965239	1.10869
GCST90001496	CD39+ secreting CD4 regulatory T cell %secreting CD4 regulatory T cell	Inverse variance weighted	2	0.0187774	0.0161698	0.245536	1.01895	0.987168	1.05177
GCST90001497	CD39+ secreting CD4 regulatory T cell %CD4 regulatory T cell	Inverse variance weighted	5	0.0115195	0.0174461	0.509067	1.01159	0.97758	1.04677
GCST90001497	CD39+ secreting CD4 regulatory T cell %CD4 regulatory T cell	Weighted median	5	0.00311781	0.0164192	0.849397	1.00312	0.971354	1.03593
GCST90001497	CD39+ secreting CD4 regulatory T cell %CD4 regulatory T cell	MR Egger	5	-0.0209998	0.0265426	0.486624	0.979219	0.929579	1.03151
GCST90001499	Activated & resting CD4 regulatory T cell %CD4 regulatory T cell	Inverse variance weighted	3	3.52e-05	0.120051	0.999766	1.00004	0.790362	1.26533
GCST90001499	Activated & resting CD4 regulatory T cell %CD4 regulatory T cell	Weighted median	3	-0.0438064	0.0580606	0.450552	0.957139	0.854187	1.0725
GCST90001499	Activated & resting CD4 regulatory T cell %CD4 regulatory T cell	MR Egger	3	-1.81309	0.604401	0.204845	0.16315	0.049901	0.533413
GCST90001500	Activated & resting CD4 regulatory T cell %CD4+ T cell	Inverse variance weighted	2	-0.0464207	0.0760908	0.541815	0.95464	0.822375	1.10818
GCST90001502	Activated & secreting CD4 regulatory T cell %CD4 regulatory T cell	Inverse variance weighted	3	0.000522078	0.121734	0.996578	1.00052	0.788142	1.27013
GCST90001502	Activated & secreting CD4 regulatory T cell %CD4 regulatory T cell	Weighted median	3	0.0428858	0.0597328	0.472782	1.04382	0.928495	1.17347
GCST90001502	Activated & secreting CD4 regulatory T cell %CD4 regulatory T cell	MR Egger	3	1.47009	0.728195	0.29279	4.34963	1.04376	18.1261
GCST90001503	Activated & secreting CD4 regulatory T cell %CD4+ T cell	Inverse variance weighted	4	0.115474	0.0619994	0.0625325	1.12241	0.993973	1.26743
GCST90001503	Activated & secreting CD4 regulatory T cell %CD4+ T cell	Weighted median	4	0.113785	0.0725916	0.117005	1.12051	0.971908	1.29184
GCST90001503	Activated & secreting CD4 regulatory T cell %CD4+ T cell	MR Egger	4	0.228129	0.155119	0.279192	1.25625	0.926906	1.70261
GCST90001505	CD25++ CD4+ T cell %CD4+ T cell	Inverse variance weighted	2	0.0962416	0.0557581	0.0843372	1.10103	0.98704	1.22817
GCST90001507	CD25++ CD45RA+ CD4 not regulatory T cell Absolute Count	Inverse variance weighted	2	-0.06102	0.0700603	0.383774	0.940804	0.820092	1.07928
GCST90001508	CD25++ CD45RA+ CD4 not regulatory T cell %CD4+ T cell	Inverse variance weighted	2	-0.0588515	0.0675923	0.383927	0.942847	0.825858	1.07641
GCST90001509	CD25++ CD45RA+ CD4 not regulatory T cell %T cell	Inverse variance weighted	2	-0.0629188	0.073023	0.388891	0.93902	0.813797	1.08351
GCST90001515	Immature Myeloid-Derived Suppressor Cells Absolute Count	Inverse variance weighted	2	0.0365281	0.0934241	0.695803	1.0372	0.863654	1.24563
GCST90001516	Immature Myeloid-Derived Suppressor Cells %CD33dim HLA DR- CD66b-	Inverse variance weighted	2	0.0823566	0.0608496	0.175914	1.08584	0.963764	1.22339
GCST90001520	CD33+ HLA DR+ CD14dim Absolute Count	Inverse variance weighted	2	-0.0553733	0.116977	0.635949	0.946132	0.752279	1.18994
GCST90001524	Granulocytic Myeloid-Derived Suppressor Cells Absolute Count	Inverse variance weighted	2	-0.050126	0.155454	0.747112	0.95111	0.701303	1.2899
GCST90001526	CD33dim HLA DR+ CD11b+ %CD33dim HLA DR+	Inverse variance weighted	3	0.0322193	0.0368506	0.381944	1.03274	0.960782	1.1101
GCST90001526	CD33dim HLA DR+ CD11b+ %CD33dim HLA DR+	Weighted median	3	0.0112865	0.0394624	0.774873	1.01135	0.936075	1.09268
GCST90001526	CD33dim HLA DR+ CD11b+ %CD33dim HLA DR+	MR Egger	3	-0.239736	0.216263	0.467258	0.786836	0.514989	1.20218
GCST90001528	CD33dim HLA DR+ CD11b- %CD33dim HLA DR+	Inverse variance weighted	3	-0.0320007	0.0372014	0.389678	0.968506	0.900401	1.04176
GCST90001528	CD33dim HLA DR+ CD11b- %CD33dim HLA DR+	Weighted median	3	-0.0111381	0.0424937	0.793236	0.988924	0.909895	1.07482
GCST90001528	CD33dim HLA DR+ CD11b- %CD33dim HLA DR+	MR Egger	3	0.232827	0.208445	0.464859	1.26216	0.838849	1.8991
GCST90001531	CD33dim HLA DR- Absolute Count	Inverse variance weighted	2	0.051317	0.0413191	0.214249	1.05266	0.970767	1.14145
GCST90001532	Basophil Absolute Count	Inverse variance weighted	2	-0.035856	0.0948399	0.705379	0.964779	0.801122	1.16187
GCST90001533	Basophil %CD33dim HLA DR- CD66b-	Inverse variance weighted	3	-0.0115924	0.0720638	0.872202	0.988475	0.858269	1.13843
GCST90001533	Basophil %CD33dim HLA DR- CD66b-	Weighted median	3	-0.00517321	0.0491162	0.916117	0.99484	0.903535	1.09537
GCST90001533	Basophil %CD33dim HLA DR- CD66b-	MR Egger	3	-0.307387	0.137022	0.266951	0.735366	0.56217	0.961921
GCST90001535	CD45RA- CD4+ T cell %CD4+ T cell	Inverse variance weighted	2	0.0758748	0.0908448	0.403598	1.07883	0.902866	1.28908
GCST90001555	Effector Memory CD8+ T cell %CD8+ T cell	Inverse variance weighted	2	0.0696256	0.0928637	0.453398	1.07211	0.893698	1.28613
GCST90001561	CD45RA+ CD8+ T cell %CD8+ T cell	Inverse variance weighted	2	-0.0662481	0.0862732	0.442555	0.935899	0.790299	1.10832
GCST90001569	Effector Memory CD4-CD8- T cell Absolute Count	Inverse variance weighted	2	0.0697249	0.101625	0.49265	1.07221	0.87857	1.30854
GCST90001574	Terminally Differentiated CD4-CD8- T cell %T cell	Inverse variance weighted	2	0.0510278	0.14328	0.721736	1.05235	0.794691	1.39355
GCST90001580	CD14+ CD16+ monocyte Absolute Count	Inverse variance weighted	2	0.00404021	0.0543274	0.940718	1.00405	0.902631	1.11686
GCST90001581	CD14- CD16- Absolute Count	Inverse variance weighted	3	-0.171961	0.0723212	0.0174192	0.842012	0.730731	0.970241
GCST90001581	CD14- CD16- Absolute Count	Weighted median	3	-0.125398	0.0870817	0.149865	0.882145	0.743729	1.04632
GCST90001581	CD14- CD16- Absolute Count	MR Egger	3	0.211533	0.334336	0.640874	1.23557	0.641616	2.37936
GCST90001582	CD14+ CD16- monocyte Absolute Count	Inverse variance weighted	3	-0.103019	0.0949354	0.277858	0.90211	0.748943	1.0866
GCST90001582	CD14+ CD16- monocyte Absolute Count	Weighted median	3	-0.0388941	0.091323	0.670183	0.961853	0.804216	1.15039
GCST90001582	CD14+ CD16- monocyte Absolute Count	MR Egger	3	-1.71955	0.909587	0.30975	0.179148	0.0301269	1.06529
GCST90001585	CD14+ CD16+ monocyte %monocyte	Inverse variance weighted	2	0.00400749	0.0504079	0.936634	1.00402	0.909562	1.10828
GCST90001594	CD4+CD8+ T cell Absolute Count	Inverse variance weighted	2	0.0838946	0.0611534	0.170104	1.08751	0.964673	1.226
GCST90001598	CD4-CD8- T cell Absolute Count	Inverse variance weighted	2	0.100834	0.10365	0.330634	1.10609	0.902742	1.35525
GCST90001604	T cell %lymphocyte	Inverse variance weighted	2	-0.013284	0.0690813	0.847511	0.986804	0.861842	1.12988
GCST90001613	CD4-CD8- T cell %leukocyte	Inverse variance weighted	2	0.100526	0.0949776	0.289865	1.10575	0.917934	1.332
GCST90001618	HLA DR+ T cell Absolute Count	Inverse variance weighted	2	-0.0177628	0.090895	0.845063	0.982394	0.82208	1.17397
GCST90001619	HLA DR+ T cell%T cell	Inverse variance weighted	2	-0.028362	0.0979517	0.77216	0.972036	0.80224	1.17777
GCST90001621	Natural Killer T Absolute Count	Inverse variance weighted	3	0.0555136	0.0729859	0.446892	1.05708	0.916183	1.21965
GCST90001621	Natural Killer T Absolute Count	Weighted median	3	0.0539459	0.083759	0.519536	1.05543	0.895635	1.24373
GCST90001621	Natural Killer T Absolute Count	MR Egger	3	0.0544388	0.188582	0.821088	1.05595	0.729657	1.52815
GCST90001622	Natural Killer T %T cell	Inverse variance weighted	2	-0.0250866	0.216647	0.907815	0.975225	0.63781	1.49114
GCST90001623	Natural Killer T %lymphocyte	Inverse variance weighted	3	-0.0492975	0.10078	0.62473	0.951898	0.781276	1.15978
GCST90001623	Natural Killer T %lymphocyte	Weighted median	3	0.014525	0.097575	0.881664	1.01463	0.838013	1.22847
GCST90001623	Natural Killer T %lymphocyte	MR Egger	3	-0.503041	0.366212	0.400606	0.604689	0.294989	1.23953
GCST90001633	CD8dim Natural Killer T Absolute Count	Inverse variance weighted	2	-0.151804	0.118119	0.198731	0.859156	0.681596	1.08297
GCST90001634	CD8dim Natural Killer T %T cell	Inverse variance weighted	2	-0.0505924	0.217585	0.816136	0.950666	0.620606	1.45626
GCST90001635	CD8dim Natural Killer T %lymphocyte	Inverse variance weighted	3	-0.0476387	0.126958	0.707489	0.953478	0.743433	1.22287
GCST90001635	CD8dim Natural Killer T %lymphocyte	Weighted median	3	-0.0571465	0.125805	0.649651	0.944456	0.738064	1.20856
GCST90001635	CD8dim Natural Killer T %lymphocyte	MR Egger	3	-0.45028	0.250586	0.323294	0.637449	0.39007	1.04171
GCST90001637	CD4-CD8- Natural Killer T %T cell	Inverse variance weighted	2	0.0181429	0.203632	0.929005	1.01831	0.683195	1.5178
GCST90001638	CD4-CD8- Natural Killer T %lymphocyte	Inverse variance weighted	3	0.00442434	0.133591	0.97358	1.00443	0.773048	1.30508
GCST90001638	CD4-CD8- Natural Killer T %lymphocyte	Weighted median	3	0.0286691	0.100002	0.774354	1.02908	0.845916	1.25191
GCST90001638	CD4-CD8- Natural Killer T %lymphocyte	MR Egger	3	-0.207604	0.567301	0.776665	0.812529	0.267265	2.47022
GCST90001645	Natural Killer Absolute Count	Inverse variance weighted	2	0.00913801	0.0729738	0.900347	1.00918	0.874686	1.16435
GCST90001646	Natural Killer %CD3- lymphocyte	Inverse variance weighted	2	0.00209144	0.078217	0.978668	1.00209	0.859664	1.16812
GCST90001647	Natural Killer %lymphocyte	Inverse variance weighted	2	0.0129044	0.0610722	0.832655	1.01299	0.898708	1.1418
GCST90001649	HLA DR+ Natural Killer %Natural Killer	Inverse variance weighted	5	-0.0221816	0.0405944	0.584777	0.978063	0.903258	1.05906
GCST90001649	HLA DR+ Natural Killer %Natural Killer	Weighted median	5	-0.00310815	0.0484925	0.948894	0.996897	0.90651	1.0963
GCST90001649	HLA DR+ Natural Killer %Natural Killer	MR Egger	5	-0.00591261	0.0757737	0.942717	0.994105	0.856904	1.15327
GCST90001650	HLA DR+ Natural Killer %CD3- lymphocyte	Inverse variance weighted	2	0.0043213	0.0502258	0.931437	1.00433	0.910172	1.10823
GCST90001654	CD28- CD4-CD8- T cell Absolute Count	Inverse variance weighted	2	0.0554669	0.09193	0.546269	1.05703	0.882748	1.26573
GCST90001658	CD39+ CD4+ T cell %T cell	Inverse variance weighted	5	0.00944494	0.0178981	0.597703	1.00949	0.974691	1.04553
GCST90001658	CD39+ CD4+ T cell %T cell	Weighted median	5	0.00122751	0.0167981	0.941747	1.00123	0.9688	1.03474
GCST90001658	CD39+ CD4+ T cell %T cell	MR Egger	5	-0.0247024	0.026652	0.42237	0.9756	0.925945	1.02792
GCST90001659	CD39+ CD4+ T cell %CD4+ T cell	Inverse variance weighted	5	0.00956241	0.0176766	0.588532	1.00961	0.975228	1.0452
GCST90001659	CD39+ CD4+ T cell %CD4+ T cell	Weighted median	5	0.00121872	0.0165209	0.941195	1.00122	0.969318	1.03417
GCST90001659	CD39+ CD4+ T cell %CD4+ T cell	MR Egger	5	-0.0243857	0.02656	0.426256	0.975909	0.926405	1.02806
GCST90001660	CD39+ CD4+ T cell Absolute Count	Inverse variance weighted	4	0.0488736	0.0391174	0.211517	1.05009	0.972586	1.13376
GCST90001660	CD39+ CD4+ T cell Absolute Count	Weighted median	4	0.0332545	0.040217	0.408307	1.03381	0.955452	1.1186
GCST90001660	CD39+ CD4+ T cell Absolute Count	MR Egger	4	-0.0556427	0.111248	0.666567	0.945877	0.760569	1.17633
GCST90001661	CD28- CD8dim T cell %T cell	Inverse variance weighted	2	0.0703605	0.109575	0.520792	1.07289	0.865537	1.32993
GCST90001663	CD28- CD8dim T cell Absolute Count	Inverse variance weighted	2	-0.0508734	0.0868944	0.558237	0.950399	0.801567	1.12687
GCST90001664	CD28+ CD45RA+ CD8dim T cell %T cell	Inverse variance weighted	2	-0.107554	0.0874305	0.218635	0.898028	0.756602	1.06589
GCST90001665	CD28+ CD45RA+ CD8dim T cell %CD8dim T cell	Inverse variance weighted	2	0.00714407	0.0843282	0.932486	1.00717	0.853731	1.18819
GCST90001666	CD28+ CD45RA+ CD8dim T cell Absolute Count	Inverse variance weighted	2	-0.0441331	0.10001	0.659006	0.956827	0.786507	1.16403
GCST90001670	CD39+ CD8+ T cell %T cell	Inverse variance weighted	4	-0.00201527	0.0167978	0.904505	0.997987	0.965664	1.03139
GCST90001670	CD39+ CD8+ T cell %T cell	Weighted median	4	-0.000688351	0.0176551	0.968899	0.999312	0.965323	1.0345
GCST90001670	CD39+ CD8+ T cell %T cell	MR Egger	4	0.0331831	0.0490991	0.568816	1.03374	0.938896	1.13816
GCST90001671	CD39+ CD8+ T cell %CD8+ T cell	Inverse variance weighted	3	-0.0250214	0.0494299	0.612717	0.975289	0.885233	1.07451
GCST90001671	CD39+ CD8+ T cell %CD8+ T cell	Weighted median	3	-0.0165691	0.0537541	0.7579	0.983567	0.885213	1.09285
GCST90001671	CD39+ CD8+ T cell %CD8+ T cell	MR Egger	3	0.005382	0.103398	0.966893	1.0054	0.820962	1.23127
GCST90001672	CD39+ CD8+ T cell Absolute Count	Inverse variance weighted	4	-0.00132957	0.0167428	0.936705	0.998671	0.966431	1.03199
GCST90001672	CD39+ CD8+ T cell Absolute Count	Weighted median	4	0.00051449	0.0170557	0.975935	1.00051	0.967621	1.03453
GCST90001672	CD39+ CD8+ T cell Absolute Count	MR Egger	4	0.0206887	0.0341737	0.606462	1.0209	0.954763	1.09163
GCST90001681	CD25++ CD8+ T cell Absolute Count	Inverse variance weighted	2	-0.0933128	0.0933975	0.317749	0.910908	0.758531	1.0939
GCST90001686	CD28- CD8+ T cell %CD8+ T cell	Inverse variance weighted	2	0.0449331	0.169704	0.791184	1.04596	0.749997	1.45871
GCST90001690	CD28+ CD45RA+ CD8+ T cell Absolute Count	Inverse variance weighted	3	-0.0219431	0.121749	0.856971	0.978296	0.770611	1.24195
GCST90001690	CD28+ CD45RA+ CD8+ T cell Absolute Count	Weighted median	3	-0.0250523	0.141472	0.859443	0.975259	0.739088	1.2869
GCST90001690	CD28+ CD45RA+ CD8+ T cell Absolute Count	MR Egger	3	-0.00499105	0.661503	0.995197	0.995021	0.272113	3.63844
GCST90001694	CD28- CD4-CD8- T cell %T cell	Inverse variance weighted	2	0.0862082	0.103498	0.404876	1.09003	0.889898	1.33518
GCST90001695	CD45RA- CD28- CD8+ T cell Absolute Count	Inverse variance weighted	2	0.000615951	0.000970012	0.525433	1.00062	0.998716	1.00252
GCST90001696	CD45RA- CD28- CD8+ T cell %CD8+ T cell	Inverse variance weighted	5	0.00596919	0.00308068	0.0526698	1.00599	0.999931	1.01208
GCST90001696	CD45RA- CD28- CD8+ T cell %CD8+ T cell	Weighted median	5	0.00636331	0.00364555	0.0808977	1.00638	0.999218	1.0136
GCST90001696	CD45RA- CD28- CD8+ T cell %CD8+ T cell	MR Egger	5	0.00555072	0.00480833	0.331949	1.00557	0.996134	1.01509
GCST90001697	CD45RA- CD28- CD8+ T cell %T cell	Inverse variance weighted	4	0.00887451	0.00481338	0.0652245	1.00891	0.99944	1.01848
GCST90001697	CD45RA- CD28- CD8+ T cell %T cell	Weighted median	4	0.0087922	0.00543535	0.10575	1.00883	0.998141	1.01964
GCST90001697	CD45RA- CD28- CD8+ T cell %T cell	MR Egger	4	0.00795517	0.00731015	0.390155	1.00799	0.993648	1.02253
GCST90001698	CD45RA+ CD28- CD8+ T cell Absolute Count	Inverse variance weighted	12	-4.52e-06	5.52e-05	0.934708	0.999995	0.999887	1.0001
GCST90001698	CD45RA+ CD28- CD8+ T cell Absolute Count	Weighted median	12	-9.26e-06	5.15e-05	0.857361	0.999991	0.99989	1.00009
[truncated: 393 more rows]

## Sheet: Supplementary Table 8
Supplementary Table 8. Pleiotropy assessment for immune cells and large artery stroke
[truncated: 281 more rows]

[truncated: 22 more sheets: Supplementary Table 9, Supplementary Table 10, Supplementary Table 11, Supplementary Table 12, Supplementary Table 13, Supplementary Table 14, Supplementary Table 15, Supplementary Table 16, Supplementary Table 17, Supplementary Table 18, Supplementary Table 19, Supplementary Table 20, Supplementary Table 21, Supplementary Table 22, Supplementary Table 23, Supplementary Table 24, Supplementary Table 25, Supplementary Table 26, Supplementary Table 27, Supplementary Table 28 …]
